# Supplementary material for: Genomic and immune heterogeneity are associated with differential responses to therapy in melanoma
Source: NPJ Genom Med. 2017 Apr 7;2:10. doi: 10.1038/s41525-017-0013-8 (PMC5557036; doi:10.1038/s41525-017-0013-8)
Supplement: Supplementary file 4 — Supplemental Tables S1-S7 [file 41525_2017_13_MOESM4_ESM.xlsx]

## Sheet: Table S1A
No.	Age	Sex	Tx	Target Lesion	Percent Change in Tumor Size	RECIST Class
1	80	M	BRAF/MEK	Segment II Liver	48.7	PD
				Mesenteric Mass	6.6	SD
2	70	M	BRAF/MEK	R Lung	467	PD
				L Lung	252	PD
3	48	M	BRAF/MEK	Mesenteric nodule	19.8	SD
				Spleen	-48	PR
4	56	M	BRAF/MEK	Pericardial LN	-30	PR
				Plural nodule	-100	Tal
5	57	M	BRAF/MEK	Left lung	-100	CR
				R inguinal LN	-52	PR
				R inguinal LN	-55	PR
6	61	M	BRAF/MEK	peri-pancreatic LN	-7	SD
				L parotid LN	-35	PR
7	69	M	BRAF/MEK	R Lung	-21	SD
				L Lung	-12	SD
8	54	F	BRAF/MEK	R Lung	-100	CR
				Liver	-87	PR
				pancrease	-89	PR
9	59	M	BRAF/MEK	L Lung	-47	PR
				L axillary LN	-41	CR
10	75	F	BRAF/MEK	L Lung	-43	PR
				L adrenal	-27	SD
11	54	M	BRAF/MEK	L breast	-37	PR
				L pelvic LN	-15	CR
12	52	M	BRAF/MEK	L inguinal LN	31	PD
				Liver	-11	SD
				L inguinal LN	16	SD
13	55	F	BRAF/MEK	L adrenal	-51	PR
				Mediastinal nodule	-8	SD
14	54	M	BRAF/MEK	Spleen	-29	SD
				Mediastinal LN	-25	SD
				R Axillary LN	-11	SD
15	30	M	BRAF/MEK	Spleen	-43	PR
				L Breast	-100	CR
				R Axillary LN	-64	CR
16	46	M	BRAF/MEK	L Lung	-35	PR
				R Lung	17	SD
				L inguinal mass	-23	SD
17	52	M	BRAF/MEK	R Lung	-54	PR
				Subcarinal LN	-50	PR
18	41	M	BRAF/MEK	R intercostal mass	-68	PR
				R hemithorax	-28	SD
19	43	M	BRAF/MEK	L axillary LN	-46	CR
				L axillary LN	71	PD
20	75	F	BRAF/MEK	R popliteal fossa	-63	PR
				R Groin	-40	PR
21	69	M	BRAF/MEK	L adrenal	-26	SD
				L mesenteric nodule	-20	SD
22	37	M	BRAF/MEK	R lung	-7	SD
				L Lung	-43	PR
23	64	F	BRAF/MEK	R Liver	-18	SD
				R inguinal LN	-1	SD
24	57	M	BRAF/MEK	L pararenal lesion 1	12	SD
				L pararenal lesion 2	548	PD
25	65	F	BRAF/MEK	R infraclavicular LN	8	SD
				Mediastinal LN	-3	SD
26	47	M	BRAF/MEK	L axillary LN	-44	PR
				L inguinal LN	4	SD
27	49	M	BRAF/MEK	Liver	-6	SD
				L chest	-30	SD
28	48	M	BRAF/MEK	Mediastional LN	-26	SD
				Spleen	-23	SD
29	36	F	BRAF/MEK	R liver	-28	SD
				L lung	-40	PR
30	29	M	BRAF/MEK	R Lung	-5	SD
				L Lung	23	PD

## Sheet: Table S1B
No.	Age	Sex	Tx	Target Lesion	Percent Change in Tumor Size	RECIST Class
1	64	F	anti-PD-1	Subcarional mass	-31	PR
				R lung nodule	-20	SD
2	76	M	anti-PD-1	R seminal vesicle	-8.4	SD
				R Adrenal	8.7	SD
3	57	F	anti-PD-1	Suprahilar mass	-6.3	SD
				Suprahilar mass 2	-11	SD
				L axillary LN	-8.8	CR
4	76	M	anti-PD-1	Spleen	-44	PR
				Spleen 2	-38	PR
				Lung	-62	PR
5	80	M	anti-PD-1	R liver	-18	SD
				Mediastinal LN	4.2	SD
6	84	M	anti-PD-1	R lung	-34	PR
				R lung 2	-58	PR
7	81	M	anti-PD-1	Perihilar LN	-49	PR
				Perihilar LN 2	-24	SD
				Liver	-44	PR
8	66	M	anti-PD-1	Lung	46	PD
				Lung 2	-44	PR
9	65	M	anti-PD-1	Liver	67	PD
				Liver 2	11	SD
10	65	M	anti-PD-1	R adrenal	28	PD
				L pelvic sidewall	-14	SD
11	87	M	anti-PD-1	R Lung	-4	SD
				L Lung	7	SD
12	52	F	anti-PD-1	L iliac wing	42	PD
				Sacram	38	PD
13	81	M	anti-PD-1	Liver	-1	SD
				Mediastinal LN	15	SD
14	48	F	anti-PD-1	R lung	55	PD
				L Lung	20	SD
15	57	M	anti-PD-1	Portocaval LN	-5	SD
				R lung	36	PD
16	72	M	anti-PD-1	L chest SQ	39	PD
				Periduodenal LN	77	PD
17	65	M	anti-PD-1	L pelvic LN	17	SD
				R posterior liver	118	PD
18	64	M	anti-PD-1	Portocaval LN	-2	SD
				Atrial mass	0	SD
19	62	F	anti-PD-1	Liver	33	PD
				L lung	-29	SD
				Portocaval LN	119	PD
20	60	M	anti-PD-1	Paraaortic LN	9	SD
				R Lung	-3	SD
21	58	M	anti-PD-1	Spleen	10	SD
				L Lung	0	SD
22	51	M	anti-PD-1	L Lung	-56	PR
				R liver	1	SD
23	85	M	anti-PD-1	Mediastinal LN	-43	CR
				Mediastinal LN	-30	CR
24	66	M	anti-PD-1	R midface	-14	SD
				R supraclavicular LN	-1	SD
25	59	M	anti-PD-1	R lung	-14	SD
				Retroperitoneal LN	-2	SD
26	67	M	anti-PD-1	R lung	-33	PR
				L lung	-30	PR
27	60	M	anti-PD-1	R lung	-6	SD
				R Liver	-100	CR
28	38	M	anti-PD-1	Retroperitoneal mass	-49	PR
				L lung	-41	PR
29	75	M	anti-PD-1	L adrenal	-54	PR
				Retroperitoneal mass	-16	SD
30	82	M	anti-PD-1	R Lung	-4.46	SD
				L Lung	7	SD
				R Groin	21	PD

## Sheet: Table S2
Heterogeneity Criteria	Targeted Therapy	Immune Checkpoint Blockade
	n (%)	n (%)
Change in tumor size
Difference of 10% or greater	25/30 (83)	25/30 (83)
Difference of 20% or greater	19/30 (63)	16/30 (53)
Difference of 50% or greater	7/30 (23)	6/30 (20)
RECIST Class
Difference in RECIST Class (PD vs SD vs PR vs CR)	20/30 (67)	14/30 (47)
Difference in Response (PD/SD vs PR/CR)	11/30 (37)	7/30 (23)
Difference in Response (PD vs SD vs PR/CR)	14/30 (47)	14/30 (47)

## Sheet: Table S3
	Treatment / Patient #	Age (Gender)	Prior Therapy	Number of Synchronous Metastases		Tumor Sites	RECIST Class	Change in Tumor Size	HLA-A Alleles
	Targeted therapy
	Patient #1	29 (M)	BRAFi	2	Metastasis 1A-B	Left axilla	SD	0.058	HLA-A01:01/HLA-A03:01
					Metastasis 2	Right chest	PD	1.13
	Patient #2	43 (M)	BRAFi + MEKi	2	Metastasis 1	Left abdomen	PD	90	HLA-A03:01/HLA-A68:01
					Metastasis 2	Right abdomen	PD	1.53
	Patient #3	55 (M)	MEKi + AKTi	2	Metastasis 1	Right flank	NA	NA	HLA-A02:01/HLA-A03:01
					Metastasis 2	Right shoulder	NA	NA
	Patient #4	49 (M)	BRAFi + MEKi	3	Metastasis 1	Right axillary lymph node	PR	-0.5	HLA-A24:02/HLA-A30:01
					Metastasis 2	Right neck lymph node	SD	0.15
					Metastasis 3	Left neck mass	SD	-0.21
	Immunotherapy
	Patient #5	60 (F)	PD-1 Blockade	2	Metastasis 1	Left inguinal lymph node	SD	0.014	HLA-A02:01/HLA-A30:02
					Metastasis 2	Left popliteal fossa	PD	0.71
	Patient #6	35 (M)	PD-1 Blockade	2	Metastasis 1	Left abdominal mass	NA	NA	HLA-A01:01/HLA-A02:01
					Metastasis 2	Right abdominal mass	NA	NA
	Patient #7	63 (M)	CTLA-4 + PD-1 Blockade	2	Metastasis 1	Mid abdominal mass	NA	NA	HLA-A01:01/HLA-A03:01
					Metastasis 2	Mid abdominal mass	NA	NA
	Patient #8	43 (M)	PD-1 Blockade	4	Metastasis 1	Right buttock	NA	NA	HLA-A02:01/HLA-A03:01
					Metastasis 2	Left back	NA	NA
					Metastasis 3	Left back	NA	NA
					Metastasis 4	Left back	NA	NA
	Patient #9	39 (F)	CTLA-4 Blockade	4	Metastasis 1	Right breast	PD	0.69	HLA-A02:01/HLA-A02:01
					Metastasis 2	Left breast	PD	0.62
					Metastasis 3	Left breast	SD	0.12
					Metastasis 4	Right breast	SD	-0.04
	Patient #10	76 (F)	CTLA-4 Blockade	2	Metastasis 1A-F	Spleen	SD	0.072	HLA-A01:01/HLA-A68:01
					Metastasis 2A-B	Right abdominal wall	PD	0.24
	Treatment-naïve
	Patient #11	54 (F)	None	2	Metastasis 1	Left axillary lymph node	NA	NA	HLA-A02:05/HLA-A03:01
					Metastasis 2	Left axillary lymph node	NA	NA
	Patient #12	43 (M)	None	2	Metastasis 1	Left axillary mass	NA	NA	HLA-A03:01/HLA-A68:01
					Metastasis 2	Left axillary mass	NA	NA
	Patient #13	55 (M)	None	2	Metastasis 1	Left axillary mass	NA	NA	HLA-A02:01/HLA-A11:01
					Metastasis 2	Right supraclavicular mass	NA	NA
	Patient #14	59 (F)	None	2	Metastasis 1	Left scapula	PD	0.86	HLA-A01:01/HLA-A31:01
					Metastasis 2	Right hip	PD	0.44
	Immunotherapy
	Patient #15	62 (F)	PD-1 Blockade	1	Metastasis 1A-D	Right thigh	NA	NA	HLA-A02:01/HLA-A11:01

## Sheet: Table S4
Treatment
	1				2			3			4					5			6			7			8					9					10											11			12
	1A	1B	2		1	2		1	2		1	2				1	2		1	2		1	2		1	2	3	4		1	2	3	4		1A	1B	1C	1D	1E	1F	2A	2B				1	2		1
RECIST	5.8	5.8	113		90	153					-50	15				1.4	71													69	62	12	-4		7	7	7	7	7	7	24	24
NSEM	33	85	85		128	103		167	156		327	387				356	382		944	943		129	125		284	339	338	313		163	167		178		291	280	268	278	297	286	280	285				457	302		459
Unique	3	6	9		32	15		23	17		5	20				42	46		36	35		21	19		5	7	6	4		4.57	3.05		8.63		1.78	2.07	2.07	0.89	3.25	1.78	0.59	0.59				41	11		5
Shared	30				53			60			75					12			29			60			63					74.11			74.11		74.26											48			77
Neoantigens	39	47	53		115	104		135	128		234	271				712	123		439	432		52	50		285	273	270	271		69	69		95		185	187	179	186	189	186	188	186				1020	278		510
Unique	40.5797				36.5672			25.8278			23.4266					94.8363			66.6156			32.7869			29.7222					30.6122			30.6122		4.97512											77.7778			18.8277
Shared	59.4203				63.4328			74.1722			76.5734					5.16373			33.3844			67.2131			70.2778					69.3878			69.3878		95.0249											22.2222			81.1723
[truncated: 11 more columns]

## Sheet: Table S5
Cancer Type	Key Relevant Findings	Reference
Melanoma	74% C-T mutations	Ding, PLoS One (2014)
	80% C-T mutations	Davar, J Invest Dermatol (2015)
	BRAF mutations in 35-50% of melanomas	TCGA, Cell (2015)
	78% C-T mutations	Hodis, Cell (2012)
	81% of patients with multiple diver mutations	Alexandrov, Nature (2013)
	77% of mutations restricted to individual metastases	Lawrence, Nature (2013)
	BRAF mutated in 48% of patients and NRAS in 15%	Shi, Cancer Discovery (2014)
	Mutations in BRAF, NRAS, TP53, PTEN, CDKN2A, MAP2K1	Colombino, J Clin Oncol (2012)
	100% consistency in BRAF and NRAS mutations across synchronous metastases	Zhang, PCMR (2016)
		Egberts, Annals of Oncology (2013)
Lung	0-26% shared mutations between synchronous metastases	Liu, Nat Commun (2016)
Kidney	60% of mutations not shared between primary and metastases	Gerlinger, NEJM, 2012
	63-69% of mutations not expressed in every region of tumor
Colon	0-54% shared mutations between synchronous primary and metastasis	Lee, PLoS One (2014)
	79% shared NSEM between primary and metastasis	Brannon, Genome Biology (2014)
	53% shared mutations between synchronous primary and metastasis	Lee, PLoS One (2014)
	57% shared mutations between synchronous primary and metastasis	Lim, Oncotarget (2015)
	93% shared mutations between matched primary and metastasis	Kim, PLoS One (2015)

## Sheet: Table S6
Treatment
	1				2			3			4					5			6			7			8					9					10											11			12
	1A	1B	2		1	2		1	2		1	2				1	2		1	2		1	2		1	2	3	4		1	2	3	4		1A	1B	1C	1D	1E	1F	2A	2B				1	2		1
RECIST	5.8	5.8	113		90	153					-50	15				1.4	71													69	62	12	-4		7	7	7	7	7	7	24	24
CD4	16.4	14.4	22.8		22.2	38.8		28.9	21.2		43.4	18.1				27.1	32.7		12.3	20.4		15.2	7.54		24.9	11.6	11.2	7.47		14.8	20.5	23	22		31.6	26.1	21.7	38.1	23.5	17.4	22.2	21.1				34.8	33.7		54.4
CD8	6.08	5.75	26.3		6.8	15		12.1	19.4		32.6	56.3				59.3	20.5		23	36.7		7.09	4.94		41.7	20.2	16.4	13		71.6	26.6	31	40.5		59.1	68	51.2	50.3	57.2	42.7	16.9	40.1				23.4	15.8		17.6
γδT	1.75	1.82	3.82		1.01	1.04		0.15	0.22		0.72	1.03				0.19	0.084		0.059	1.43		4.4	0.44		4.58	1.5	0.64	2.97		0	0.37	0.51	0		0.34	0.24	0.3	0.15	0.52	0	0.4	0.25				1.14	0.85		0.26
NK	0.51	0.53	0.097		0.37	0.25		0.021	0		0	0				0.00557	2.58		0.071	0.55		0.093	0.027		0	0	0.016	0.019		0	0.13	1.87	0.7		0	0	0.015	0	0	0	0	0				0.00932	0.012		0
B	0.68	0.85	0.7		0.55	0.38		0.16	0.32		7.51	1.16				0.57	1.32		0.19	0.64		0.32	0.027		0	0.049	0.087	0.068		0	0.22	0.28	0		4.21	1.3	17.5	3.47	3.93	5.81	14.1	10.6				0.87	10.2		11.3
Macrophages	37.2	29.2	20.6		4.67	2.81		19.9	22.9		0.22	11.5				6.92	5.97		3.18	2.77		8.27	7.7		8.6	7.04	15.4	21.8																		13.2	6.38		3.26
DC	1.29	2.93	3.84		8.13	2.2		7.66	6.27		2.57	1.62				0.82	1.08		2.54	1.34		2.36	0.88		3.02	5.81	7.63	11		0	1.9	1.95	0.28													2.07	1.25		3.4
Basophils	8.51	11	3.73		0.032	0.02		11	11.4		3.26	1.67				1.67	0.55		0	0		0.19	0.054		7.4	5.25	4.5	8.59			38.8	14.8	2.62													3.49	4.65		1.24
Mast Cells	0.85	1.14	0.26		0.046	0.13		11.7	9.41		0.81	0.47				0.054	0.015		0.023	0.029		1.43	0.24		0.24	0.22	0.35	1.45			1.02	1.42	2.02													0.76	0.8		0.38
Neutrophils	6.22	7.08	0.37		0.85	0.077		0.77	0.6		2.04	8.75				0.17	21.1		0.22	0.006		0.29	0.64		7.67	1.14	19.6	10.7																		0.037	0.034		0.69
Eosinophils	0.59	2.83	0.11		31.6	8.06		0.32	0.66		0.1	0.15				0.3	0.32		1.12	0.0045		21.3	28.5		0.33	0.066	0.2	0.13																		0.89	9.64		0.11
Treg	9.25	15.5	15.6		9.83	11		9.28	14.9		1.52	1.07				5.59	0		26.5	25.4		5.83	1.71		17.3	12.6	19.4	28		3.63	0.7	1.95	2.23													0.084	0.079		14.2
CD8/Treg	10.7797	5.34194	38.4385		15.3571	52.9091		37.6821	27.6027		930.816	952.364				287.483			10.6755	29.4756		18.4851	21.7822		60.0191	18.5968	9.46804	3.46821		291.923	779	365.641	399.552													9694.29	6740		67.4254
TCR Clonality	0.0235342	0.0171367	0.0470147		0.0646869	0.0210622		0.0754326	0.0650066		0.148665	0.183405				0.0799555	0.0518037		0.109924	0.0781849		0.0266584	0.0523012		0.063011	0.0923918	0.143644	0.161495		0.129548	0.0294916	0.108591	0.107365			0.129078	0.192653	0.150974		0.133343	0.107611	0.143457				0.0757054	0.0729062		0.0441725
Unique Top 5%	18.8976	27.1523	36.3636		60.7843	22.807		32.3077	5.12821		40.119	11.2069				19.5122	82.8914		11.7647	22.3529		38.0952	45.4976		0	1.2987	3.43137	1.75		0	16.8831	4.33333	5.83658			0.7	1.3	0		0.3		0.4				0	23.2198		30.4696
Unique Top 2.5%	14.2857	22.6667	46.1538		55.4688	17.2414		31.25	0		20.7672	8.62069				6.41026	76.1364		8.82353	12.9412		36.5079	29.2453		0	0	0.735294	1.5		0	12.8205	0.662252	5.42636			0	0.8	0		0		0				0	17.3913		34.8986
Unique Top 1%	16	26.6667	50		41.1765	16.6667		15.3846	0		4.62046	4.34783				25	67.8233		7.14286	5.88235		16	9.52381		0	0	0	0		0	6.66667	1.66667	0			0	0	0		0		0				0	17.1875		28.2667
Unique Top 0.5%	23.0769	33.3333	61.5385		38.4615	3.84615		16.6667	0		0.662252	8.69565				25	59.4937		0	5.88235		30.7692	0		0	0	0	0		0	14.2857	0	0			0	0	0		0		0				0	18.75		27.8075
[truncated: 11 more columns]

## Sheet: Table S7
		1				2			3			4			5			6			7			8					9					10									11			12			13
		1A	1B	2		1	2		1	2		1	2		1	2		1	2		1	2		1	2	3	4		1	2	3	4		1A	1B	1C	1D	1E	1F	2A	2B		1	2		1	2		1
	ABCF1	2103	2292	2414	ABCF1	1191	1223	ABCF1	1513	1811	ABCF1			ABCF1			ABCF1	697	676	ABCF1	2310	1724	ABCF1	2011	3072		3325	ABCF1		912	1059	996	ABCF1	1832	1874	1745	1593	1451	1464	1652	1684	ABCF1	3022	2657	ABCF1	2210	2963	ABCF1	1588
	ACKR2	0	20	0	ACO2	3506	1725	ACO2	7763	6731	ACKR2			ACKR2			ACO2	2787	2161	ACO2	3526	2688	ACKR2	0	0		0	ACKR2		0	19	2	ACKR2	11	4	0	0	0	0	0	0	ACO2	2826	2344	ACO2	2269	2156	ACKR2	0
	ACKR4	319	289	29	ACTB	52268	37109	ACTB	38060	45609	ACKR4			ACKR4			ACTB	31381	32345	ACTB	25697	19284	ACKR4	208	0		129	ACKR4		5	321	152	ACKR4	10	0	0	3	0	0	13	6	ACTB	44387	36130	ACTB	43713	36966	ACKR4	0
	ACO2	2444	2761	3743	ACVR1C	98	69	ACVR1C	206	45	ACO2			ACO2			ACVR1C	307	144	ACVR1C	0	0	ACO2	1294	1661		1853	ACO2		1492	1617	1411	ACO2	1706	2124	1547	1500	1926	1911	2349	2182	ACVR1C	0	0	ACVR1C	0	25	ACO2	2120
	ACTB	62022	66546	52727	ACVR2A	169	182	ACVR2A	640	658	ACTB			ACTB			ACVR2A	182	140	ACVR2A	390	308	ACTB	77287	47564		72509	ACTB		48173	52277	44171	ACTB	47455	47909	50212	47932	43927	52919	46157	44773	ACVR2A	1056	871	ACVR2A	581	702	ACTB	21576
	ACVR1C	14	4	0	ACVR2B	213	260	ACVR2B	634	516	ACVR1C			ACVR1C			ACVR2B	174	139	ACVR2B	38	41	ACVR1C	0	19		11	ACVR1C		0	63	320	ACVR1C	92	112	112	78	62	35	191	192	ACVR2B	1362	845	ACVR2B	835	1619	ACVR1C	37
	ACVR2A	749	629	418	ADA	23	50	ADA	60	14	ACVR2A			ACVR2A			ADA	121	71	ADA	190	174	ACVR2A	324	335		468	ACVR2A		161	414	339	ACVR2A	396	443	468	381	396	395	345	333	ADA	147	213	ADA	330	475	ACVR2A	186
	ACVR2B	356	382	244	AIM2	0	0	AIM2	100	50	ACVR2B			ACVR2B			AIM2	1968	1162	AIM2	11	28	ACVR2B	4	214		155	ACVR2B		56	84	115	ACVR2B	1094	963	931	1101	638	582	577	661	AIM2	15	26	AIM2	257	151	ACVR2B	110
	ADA	351	441	274	ALAS1	722	670	ALAS1	1273	1144	ADA			ADA			ALAS1	539	569	ALAS1	415	366	ADA	535	410		525	ADA		124	120	76	ADA	380	363	378	308	306	383	318	333	ALAS1	846	730	ALAS1	674	771	ADA	207
	AIM2	94	149	45	ALCAM	1401	1356	ALCAM	1026	1361	AIM2			AIM2			ALCAM	984	558	ALCAM	37	106	AIM2	4184	469		640	AIM2		0	0	2	AIM2	141	204	424	351	439	540	40	30	ALCAM	6072	4403	ALCAM	283	122	AIM2	21
	ALAS1	911	1157	1528	AMICA1	176	222	AMICA1	646	702	ALAS1			ALAS1			AMICA1	61	77	AMICA1	23	26	ALAS1	893	1153		1094	ALAS1		455	407	383	ALAS1	1328	1406	1571	1275	876	1317	652	649	AMICA1	173	247	AMICA1	1224	676	ALAS1	510
	ALCAM	1061	1129	385	AMIGO1	0	22	AMIGO1	6	16	ALCAM			ALCAM			AMIGO1	0	0	AMIGO1	0	0	ALCAM	461	282		1066	ALCAM		509	688	892	ALCAM	424	621	746	276	107	669	116	83	AMIGO1	25	23	AMIGO1	0	7	ALCAM	381
	AMICA1	149	507	393	AMIGO2	0	9	AMIGO2	34	40	AMICA1			AMICA1			AMIGO2	8	3	AMIGO2	527	518	AMICA1	531	67		241	AMICA1		80	309	116	AMICA1	1061	1493	1448	955	381	1553	364	303	AMIGO2	2621	237	AMIGO2	214	603	AMICA1	4
	AMIGO1	39	24	26	AMIGO3	0	0	AMIGO3	0	0	AMIGO1			AMIGO1			AMIGO3	0	0	AMIGO3	0	0	AMIGO1	0	2		0	AMIGO1		4	18	44	AMIGO1	66	51	78	64	32	44	39	45	AMIGO3	9	8	AMIGO3	0	0	AMIGO1	8
	AMIGO2	14	74	45	ANGPT1	266	19	ANGPT1	232	28	AMIGO2			AMIGO2			ANGPT1	36	3	ANGPT1	206	230	AMIGO2	46	6		45	AMIGO2		6	175	69	AMIGO2	138	201	207	154	117	173	212	159	ANGPT1	8734	3140	ANGPT1	367	185	AMIGO2	37
	AMIGO3	5	10	0	ANGPT2	145	180	ANGPT2	80	28	AMIGO3			AMIGO3			ANGPT2	123	41	ANGPT2	265	335	AMIGO3	0	0		0	AMIGO3		3	13	46	AMIGO3	15	0	3	20	3	0	6	0	ANGPT2	1081	1791	ANGPT2	328	93	AMIGO3	28
	ANGPT1	65	83	0	ANGPT4	0	0	ANGPT4	0	0	ANGPT1			ANGPT1			ANGPT4	0	0	ANGPT4	0	0	ANGPT1	1051	384		1199	ANGPT1		0	60	57	ANGPT1	458	413	472	529	341	351	17	12	ANGPT4	0	0	ANGPT4	0	0	ANGPT1	364
	ANGPT2	429	253	80	AOC3	82	110	AOC3	162	50	ANGPT2			ANGPT2			AOC3	21	48	AOC3	35	75	ANGPT2	665	625		1542	ANGPT2		466	716	4039	ANGPT2	44	140	51	32	22	63	40	42	AOC3	56	103	AOC3	377	168	ANGPT2	273
	ANGPT4	0	0	0	ARG1	0	0	ARG1	0	9	ANGPT4			ANGPT4			ARG1	0	0	ARG1	0	0	ANGPT4	0	0		0	ANGPT4		0	0	0	ANGPT4	0	0	0	0	0	0	0	0	ARG1	0	0	ARG1	0	0	ANGPT4	0
	AOC3	253	277	147	ARG2	5	15	ARG2	0	0	AOC3			AOC3			ARG2	122	51	ARG2	43	22	AOC3	468	103		176	AOC3		72	248	67	AOC3	96	142	191	94	48	149	65	48	ARG2	38	18	ARG2	0	0	AOC3	35
	ARG1	0	0	0	B2M	73384	58696	B2M	97348	352291	ARG1			ARG1			B2M	91370	82178	B2M	4541	10672	ARG1	0	0		0	ARG1		0	0	7	ARG1	0	0	0	0	0	0	8	1	B2M	49864	79019	B2M	128341	67082	ARG1	0
	ARG2	232	171	198	BATF3	0	0	BATF3	0	0	ARG2			ARG2			BATF3	0	0	BATF3	58	46	ARG2	4	165		214	ARG2		195	322	306	ARG2	18	15	6	1	0	3	4	11	BATF3	0	20	BATF3	41	39	ARG2	178
	BATF3	54	44	53	BCAM	49	188	BCAM	130	93	BATF3			BATF3			BCAM	13	2	BCAM	47	52	BATF3	102	53		43	BATF3		7	20	7	BATF3	27	36	29	24	25	39	32	13	BCAM	215	460	BCAM	52	100	BATF3	81
	BCAM	159	143	109	BCAN	0	0	BCAN	0	30	BCAM			BCAM			BCAN	63	3	BCAN	1748	1731	BCAM	208	204		118	BCAM		182	283	197	BCAM	270	249	267	212	172	205	151	149	BCAN	0	0	BCAN	0	10	BCAM	112
	BCAN	123	841	5437	BECN1	2098	1841	BECN1	3439	5760	BCAN			BCAN			BECN1	1900	1473	BECN1	903	764	BCAN	0	0		1213	BCAN		583	2465	8175	BCAN	8	47	6	0	11	56	202	206	BECN1	1151	851	BECN1	1443	1392	BCAN	681
	BECN1	3561	3552	3431	BGN	209	741	BGN	462	125	BECN1			BECN1			BGN	83	60	BGN	108	213	BECN1	1431	1908		2380	BECN1		2045	3453	4091	BECN1	2372	2263	2094	2087	1482	1496	2155	2039	BGN	2620	2734	BGN	1095	291	BECN1	845
	BGN	263	573	94	BID	214	369	BID	192	219	BGN			BGN			BID	262	209	BID	215	226	BGN	2180	500		1204	BGN		216	1354	639	BGN	244	401	479	352	166	381	95	70	BID	968	706	BID	458	636	BGN	67
	BID	278	424	336	BMPR1A	855	1299	BMPR1A	2837	3255	BID			BID			BMPR1A	389	501	BMPR1A	404	306	BID	327	340		564	BID		115	248	132	BID	353	294	426	302	295	434	207	196	BMPR1A	5611	3038	BMPR1A	1244	1837	BID	438
	BMPR1A	1607	1420	806	BMPR1B	0	0	BMPR1B	1533	1934	BMPR1A			BMPR1A			BMPR1B	126	161	BMPR1B	22	19	BMPR1A	753	1173		2404	BMPR1A		1212	2918	3977	BMPR1A	1737	1579	1673	1937	1194	1186	1310	1291	BMPR1B	45	57	BMPR1B	509	1066	BMPR1A	1985
	BMPR1B	0	5	0	BMPR2	4084	5056	BMPR2	9199	3777	BMPR1B			BMPR1B			BMPR2	1616	1306	BMPR2	493	484	BMPR1B	0	0		35	BMPR1B		0	0	0	BMPR1B	322	353	306	152	93	111	0	0	BMPR2	1352	1400	BMPR2	788	671	BMPR1B	97
	BMPR2	832	1059	905	BST2	1431	2594	BST2	13753	23339	BMPR2			BMPR2			BST2	13751	16151	BST2	783	1834	BMPR2	770	428		708	BMPR2		446	877	652	BMPR2	1451	1239	1525	1935	1102	1508	908	974	BST2	1781	3719	BST2	17788	17086	BMPR2	210
	BST2	14352	13146	4272	C3	0	349	C3	3271	1291	BST2			BST2			C3	503	340	C3	0	80	BST2	19472	12075		15903	BST2		4096	17062	16163	BST2	16582	16831	15625	18298	15604	14653	8077	7469	C3	100	0	C3	1415	500	BST2	5936
	C3	176	3830	2886	C5	61	91	C5	78	40	C3			C3			C5	0	27	C5	6	6	C3	2250	234		1051	C3		260	6314	88	C3	485	904	943	737	623	614	1237	750	C5	65	90	C5	41	36	C3	0
	C5	94	76	65	CADM1	480	282	CADM1	6412	3699	C5			C5			CADM1	554	304	CADM1	76	85	C5	14	21		38	C5		59	80	118	C5	100	51	101	75	72	56	31	47	CADM1	10861	8687	CADM1	121	56	C5	8
	CADM1	1241	1127	1073	CADM2	0	1	CADM2	24	52	CADM1			CADM1			CADM2	8	4	CADM2	0	10	CADM1	1129	2949		2426	CADM1		2480	8471	6580	CADM1	490	797	452	594	876	804	457	395	CADM2	32	74	CADM2	17	3	CADM1	617
	CADM2	0	0	0	CADM3	0	0	CADM3	108	0	CADM2			CADM2			CADM3	0	7	CADM3	53	43	CADM2	0	0		7	CADM2		0	0	18	CADM2	14	13	15	11	0	0	10	1	CADM3	66	175	CADM3	33	52	CADM2	8
	CADM3	64	64	20	CADM4	99	208	CADM4	464	796	CADM3			CADM3			CADM4	41	77	CADM4	131	106	CADM3	102	64		50	CADM3		0	4	4	CADM3	27	37	17	27	12	14	32	20	CADM4	1723	1693	CADM4	172	278	CADM3	10
	CADM4	545	555	399	CALR	14510	14949	CALR	20595	22735	CADM4			CADM4			CALR	15468	14383	CALR	11829	10725	CADM4	211	333		256	CADM4		380	1288	761	CADM4	164	180	172	225	166	143	156	147	CALR	26470	27714	CALR	24600	27311	CADM4	439
	CALR	38382	35527	41766	CANX	5263	7490	CANX	23386	26691	CALR			CALR			CANX	8081	7007	CANX	13824	12826	CALR	34560	55211		39119	CALR		14963	18198	13915	CALR	18680	25701	17852	20793	15212	16550	14254	13583	CANX	12646	16426	CANX	16866	18856	CALR	14258
	CANX	22106	24497	28112	CARD11	0	5	CARD11	0	0	CANX			CANX			CARD11	0	0	CARD11	0	0	CANX	11622	13453		11538	CANX		18548	27074	25266	CANX	13122	17074	14008	12798	15366	15335	15287	15112	CARD11	0	0	CARD11	92	47	CANX	14341
	CARD11	0	27	8	CASP1	3695	2782	CASP1	4610	3446	CARD11			CARD11			CASP1	1994	1133	CASP1	35	85	CARD11	25	0		35	CARD11		2	14	20	CARD11	144	178	203	143	46	107	50	29	CASP1	163	123	CASP1	1057	573	CARD11	0
	CASP1	6926	7753	2959	CASP3	1640	1621	CASP3	2115	1661	CASP1			CASP1			CASP3	901	943	CASP3	489	539	CASP1	2074	521		1204	CASP1		6904	4142	914	CASP1	4340	4337	4445	3517	5238	5389	3404	3240	CASP3	3948	3334	CASP3	2766	3441	CASP1	104
	CASP3	2608	2850	1778	CASP4	355	420	CASP4	1893	2313	CASP3			CASP3			CASP4	337	379	CASP4	87	127	CASP3	1814	1623		3140	CASP3		722	807	442	CASP3	1055	1148	1167	1030	938	1167	1047	913	CASP4	1304	658	CASP4	1325	515	CASP3	759
	CASP4	3324	3094	1800	CCBP2	6	13	CCBP2	0	0	CASP4			CASP4			CCBP2	0	0	CCBP2	0	1	CASP4	1990	1063		1718	CASP4		1522	1719	2144	CASP4	1535	1611	1450	1738	1187	1464	806	738	CCBP2	0	0	CCBP2	15	0	CASP4	647
	CCL1	23	21	8	CCL1	0	0	CCL1	0	0	CCL1			CCL1			CCL1	0	0	CCL1	0	0	CCL1	0	24		24	CCL1		11	0	14	CCL1	21	27	25	19	2	43	16	7	CCL1	0	0	CCL1	0	0	CCL1	6
	CCL11	5	54	7	CCL11	0	2	CCL11	0	4	CCL11			CCL11			CCL11	22	10	CCL11	2	10	CCL11	260	0		76	CCL11		0	7	0	CCL11	18	46	17	54	62	48	11	4	CCL11	11	0	CCL11	60	7	CCL11	0
	CCL13	293	96	153	CCL13	283	80	CCL13	164	359	CCL13			CCL13			CCL13	0	21	CCL13	0	66	CCL13	580	79		49	CCL13		17	59	1	CCL13	722	998	1121	605	664	1924	101	118	CCL13	53	28	CCL13	96	54	CCL13	22
	CCL14	132	427	446	CCL14	13	36	CCL14	214	347	CCL14			CCL14			CCL14	0	8	CCL14	0	41	CCL14	724	74		605	CCL14		108	538	99	CCL14	51	91	68	54	30	164	295	242	CCL14	0	0	CCL14	204	19	CCL14	3
	CCL15	0	7	0	CCL15	2	52	CCL15	122	120	CCL15			CCL15			CCL15	22	32	CCL15	47	43	CCL15	0	18		9	CCL15		0	0	15	CCL15	52	47	113	23	20	185	2	0	CCL15	61	77	CCL15	422	142	CCL15	1
	CCL16	0	0	0	CCL16	0	0	CCL16	0	0	CCL16			CCL16			CCL16	0	0	CCL16	0	0	CCL16	0	0		3	CCL16		0	2	8	CCL16	1	5	2	5	0	0	1	0	CCL16	0	0	CCL16	0	0	CCL16	0
	CCL17	0	13	68	CCL17	0	22	CCL17	414	236	CCL17			CCL17			CCL17	49	39	CCL17	0	7	CCL17	0	0		29	CCL17		1	0	16	CCL17	981	1026	1190	1744	1101	1674	230	364	CCL17	13	5	CCL17	94	37	CCL17	92
	CCL18	667	5293	4129	CCL18	3383	284	CCL18	522	8124	CCL18			CCL18			CCL18	251	118	CCL18	12	202	CCL18	8019	2167		1319	CCL18		93	2405	0	CCL18	4542	5929	9807	3217	4733	28838	304	250	CCL18	141	46	CCL18	2963	946	CCL18	168
	CCL19	0	116	67	CCL19	0	11	CCL19	136	47	CCL19			CCL19			CCL19	0	6	CCL19	0	0	CCL19	85	9		37	CCL19		0	7	0	CCL19	94	266	246	482	229	99	553	244	CCL19	27	0	CCL19	1234	385	CCL19	1
	CCL2	2187	1260	3115	CCL2	1016	357	CCL2	526	497	CCL2			CCL2			CCL2	174	169	CCL2	29	191	CCL2	2637	351		944	CCL2		221	828	159	CCL2	164	235	285	255	358	357	145	106	CCL2	894	516	CCL2	2117	502	CCL2	174
	CCL20	559	266	16	CCL20	46	139	CCL20	34	23	CCL20			CCL20			CCL20	107	31	CCL20	0	6	CCL20	2001	562		122	CCL20		0	0	0	CCL20	43	61	68	43	9	60	0	0	CCL20	5	13	CCL20	37	17	CCL20	37
	CCL21	0	2039	110	CCL21	0	1	CCL21	110	9	CCL21			CCL21			CCL21	0	20	CCL21	0	10	CCL21	840	0		1279	CCL21		33	450	0	CCL21	240	1039	882	1148	372	764	236	58	CCL21	0	36	CCL21	5220	1539	CCL21	0
	CCL22	0	0	0	CCL22	0	5	CCL22	0	0	CCL22			CCL22			CCL22	0	0	CCL22	0	6	CCL22	0	0		0	CCL22		8	0	6	CCL22	43	64	84	99	15	132	20	30	CCL22	0	0	CCL22	80	27	CCL22	4
	CCL23	0	0	10	CCL23	0	0	CCL23	0	0	CCL23			CCL23			CCL23	0	0	CCL23	0	0	CCL23	0	0		0	CCL23		0	0	0	CCL23	3	9	0	0	0	22	0	0	CCL23	0	0	CCL23	0	0	CCL23	0
	CCL24	0	0	6	CCL24	0	1	CCL24	0	0	CCL24			CCL24			CCL24	0	0	CCL24	0	0	CCL24	0	0		16	CCL24		0	0	9	CCL24	127	98	39	63	49	122	49	32	CCL24	0	15	CCL24	86	191	CCL24	0
	CCL25	0	0	0	CCL25	0	0	CCL25	0	0	CCL25			CCL25			CCL25	0	0	CCL25	0	0	CCL25	0	0		0	CCL25		0	0	0	CCL25	4	4	0	0	1	10	0	5	CCL25	0	8	CCL25	0	0	CCL25	0
	CCL26	1	0	0	CCL26	0	0	CCL26	0	0	CCL26			CCL26			CCL26	4	0	CCL26	0	0	CCL26	0	60		0	CCL26		4	0	0	CCL26	14	15	3	4	0	8	12	0	CCL26	0	0	CCL26	0	0	CCL26	0
	CCL27	13	0	0	CCL27	0	0	CCL27	0	0	CCL27			CCL27			CCL27	0	0	CCL27	0	0	CCL27	0	11		1	CCL27		0	0	0	CCL27	18	20	20	0	8	46	7	22	CCL27	0	8	CCL27	0	0	CCL27	5
	CCL28	1014	1573	3461	CCL28	1488	1546	CCL28	1084	1695	CCL28			CCL28			CCL28	562	400	CCL28	2830	2546	CCL28	0	169		283	CCL28		698	608	192	CCL28	676	758	682	693	1234	974	1661	1362	CCL28	623	982	CCL28	534	461	CCL28	564
	CCL3	325	625	1663	CCL3	96	107	CCL3	384	185	CCL3			CCL3			CCL3	284	263	CCL3	47	80	CCL3	1079	371		670	CCL3		77	78	187	CCL3	549	911	930	404	236	874	80	31	CCL3	288	167	CCL3	332	356	CCL3	95
	CCL4	63	300	1942	CCL4	30	105	CCL4	134	115	CCL4			CCL4			CCL4	77	129	CCL4	24	36	CCL4	2032	344		693	CCL4		31	152	93	CCL4	537	865	705	450	342	777	257	196	CCL4	110	77	CCL4	458	334	CCL4	65
	CCL5	210	246	566	CCL5	11	67	CCL5	138	313	CCL5			CCL5			CCL5	207	196	CCL5	15	58	CCL5	2841	589		914	CCL5		27	347	58	CCL5	987	1464	1701	1012	1045	1920	1128	872	CCL5	83	111	CCL5	1055	427	CCL5	85
	CCL7	121	33	19	CCL7	78	23	CCL7	0	18	CCL7			CCL7			CCL7	29	21	CCL7	11	14	CCL7	4	32		45	CCL7		0	0	0	CCL7	11	4	9	3	5	46	0	0	CCL7	26	31	CCL7	19	13	CCL7	71
	CCL8	246	155	469	CCL8	28	57	CCL8	130	168	CCL8			CCL8			CCL8	44	64	CCL8	0	27	CCL8	2036	108		535	CCL8		13	51	17	CCL8	103	133	129	62	183	285	38	37	CCL8	82	85	CCL8	62	103	CCL8	192
	CCR1	897	1187	1409	CCR1	189	107	CCR1	438	376	CCR1			CCR1			CCR1	182	104	CCR1	15	101	CCR1	1195	302		455	CCR1		105	473	24	CCR1	384	514	472	278	221	760	107	80	CCR1	122	110	CCR1	361	202	CCR1	122
	CCR10	14	14	0	CCR10	0	3	CCR10	0	0	CCR10			CCR10			CCR10	0	0	CCR10	74	62	CCR10	0	106		76	CCR10		6	20	47	CCR10	54	29	3	10	25	27	11	4	CCR10	0	13	CCR10	104	119	CCR10	10
	CCR2	35	83	63	CCR2	0	3	CCR2	16	0	CCR2			CCR2			CCR2	0	0	CCR2	0	0	CCR2	49	8		67	CCR2		0	51	14	CCR2	114	175	204	212	114	289	116	99	CCR2	15	5	CCR2	357	58	CCR2	0
	CCR3	0	0	0	CCR3	0	0	CCR3	36	6	CCR3			CCR3			CCR3	0	0	CCR3	0	0	CCR3	0	7		0	CCR3		0	0	0	CCR3	24	15	3	0	0	26	26	9	CCR3	0	0	CCR3	0	10	CCR3	2
	CCR4	0	0	0	CCR4	0	2	CCR4	0	0	CCR4			CCR4			CCR4	0	0	CCR4	0	0	CCR4	0	0		5	CCR4		0	0	1	CCR4	55	42	48	32	23	54	43	38	CCR4	0	0	CCR4	37	7	CCR4	0
	CCR5	55	131	134	CCR5	4	14	CCR5	26	21	CCR5			CCR5			CCR5	36	14	CCR5	0	3	CCR5	468	78		127	CCR5		12	61	9	CCR5	327	469	605	327	200	520	154	132	CCR5	31	31	CCR5	166	98	CCR5	8
	CCR6	0	0	11	CCR6	0	0	CCR6	0	0	CCR6			CCR6			CCR6	0	0	CCR6	0	0	CCR6	0	0		1	CCR6		0	0	5	CCR6	30	44	52	17	5	48	20	9	CCR6	0	0	CCR6	58	12	CCR6	0
	CCR7	0	1	27	CCR7	0	0	CCR7	0	0	CCR7			CCR7			CCR7	0	0	CCR7	0	0	CCR7	0	11		15	CCR7		4	0	10	CCR7	31	39	20	51	22	58	65	37	CCR7	0	0	CCR7	119	20	CCR7	5
	CCR8	0	0	0	CCR8	0	0	CCR8	0	0	CCR8			CCR8			CCR8	0	0	CCR8	0	0	CCR8	0	0		3	CCR8		0	0	0	CCR8	54	64	58	46	16	63	16	25	CCR8	0	0	CCR8	13	2	CCR8	0
	CD109	405	487	194	CCRL1	2	22	CCRL1	104	120	CD109			CD109			CCRL1	25	19	CCRL1	3	44	CD109	190	389		234	CD109		35	78	18	CD109	11	33	9	0	0	20	29	14	CCRL1	22	35	CCRL1	17	20	CD109	39
	CD14	1111	1805	1711	CD109	1299	1028	CD109	382	122	CD14			CD14			CD109	1198	835	CD109	56	89	CD14	2574	396		725	CD14		322	1378	217	CD14	1689	2027	1505	942	766	1867	598	546	CD109	112	151	CD109	11	0	CD14	86
	CD19	0	0	0	CD14	758	893	CD14	3533	3463	CD19			CD19			CD14	654	524	CD14	78	385	CD19	0	0		15	CD19		0	0	13	CD19	41	58	48	60	10	50	68	41	CD14	1261	1252	CD14	2019	2165	CD19	3
	CD1A	0	0	0	CD19	0	4	CD19	0	0	CD1A			CD1A			CD19	0	0	CD19	0	0	CD1A	0	0		0	CD1A		0	0	8	CD1A	5	11	2	0	0	0	0	1	CD19	0	0	CD19	397	75	CD1A	2
	CD1B	0	0	0	CD1A	0	0	CD1A	34	0	CD1B			CD1B			CD1A	0	0	CD1A	0	0	CD1B	0	0		0	CD1B		0	0	0	CD1B	40	64	73	34	23	150	25	16	CD1A	0	0	CD1A	0	0	CD1B	0
	CD1C	11	23	37	CD1B	0	0	CD1B	0	0	CD1C			CD1C			CD1B	0	0	CD1B	0	0	CD1C	0	7		8	CD1C		1	4	8	CD1C	45	43	68	55	22	54	44	31	CD1B	0	0	CD1B	0	0	CD1C	11
	CD1D	55	37	30	CD1C	0	0	CD1C	26	0	CD1D			CD1D			CD1C	0	0	CD1C	0	0	CD1D	0	16		15	CD1D		11	31	21	CD1D	74	56	51	69	34	65	56	49	CD1C	5	8	CD1C	45	22	CD1D	12
	CD1E	0	0	0	CD1D	0	9	CD1D	0	14	CD1E			CD1E			CD1D	0	8	CD1D	2	3	CD1E	0	0		0	CD1E		0	0	0	CD1E	17	6	22	20	0	26	8	8	CD1D	21	38	CD1D	106	51	CD1E	0
	CD200	850	915	1031	CD1E	1	0	CD1E	0	0	CD200			CD200			CD1E	0	0	CD1E	0	0	CD200	1456	1437		2952	CD200		1798	3540	2351	CD200	929	680	1005	984	666	605	1036	1001	CD1E	0	0	CD1E	0	0	CD200	26
	CD200R1	52	133	110	CD200	620	1050	CD200	802	644	CD200R1			CD200R1			CD200	221	91	CD200	16	63	CD200R1	137	1		16	CD200R1		1	28	6	CD200R1	120	171	180	121	109	188	76	68	CD200	7651	4637	CD200	1521	525	CD200R1	1
	CD209	115	131	263	CD200R1	0	0	CD200R1	4	0	CD209			CD209			CD200R1	0	0	CD200R1	0	0	CD209	661	51		43	CD209		87	415	44	CD209	362	466	217	183	329	438	221	159	CD200R1	0	0	CD200R1	13	0	CD209	17
	CD22	2688	2429	246	CD209	37	79	CD209	252	381	CD22			CD22			CD209	0	14	CD209	1	70	CD22	0	2		15	CD22		0	6	0	CD22	2581	1722	2056	2326	1315	1144	1357	1021	CD209	236	215	CD209	310	825	CD22	44
	CD244	1	13	27	CD22	79	170	CD22	52	76	CD244			CD244			CD22	55	139	CD22	0	0	CD244	18	12		41	CD244		4	11	0	CD244	30	43	39	21	28	71	17	13	CD22	0	89	CD22	1447	1264	CD244	0
	CD247	12	64	115	CD244	0	63	CD244	40	40	CD247			CD247			CD244	0	1	CD244	0	0	CD247	215	50		108	CD247		23	60	47	CD247	152	204	227	164	140	283	151	109	CD244	19	3	CD244	54	73	CD247	19
	CD274	38	44	111	CD247	0	2	CD247	20	18	CD274			CD274			CD247	16	16	CD247	1	17	CD274	99	18		43	CD274		1	8	1	CD274	272	382	322	238	134	308	154	105	CD247	25	23	CD247	552	207	CD274	17
	CD28	73	131	125	CD274	35	25	CD274	74	214	CD28			CD28			CD274	161	135	CD274	3	16	CD28	0	0		16	CD28		26	115	0	CD28	67	92	109	58	33	103	54	32	CD274	5	21	CD274	159	168	CD28	20
	CD34	447	519	262	CD28	0	27	CD28	148	69	CD34			CD34			CD28	0	0	CD28	7	42	CD34	770	226		416	CD34		219	670	270	CD34	177	309	216	187	156	251	203	126	CD28	27	16	CD28	241	175	CD34	87
	CD3D	12	139	204	CD34	115	172	CD34	518	178	CD3D			CD3D			CD34	94	21	CD34	141	261	CD3D	904	108		316	CD3D		1	80	0	CD3D	550	734	854	644	593	1055	574	410	CD34	251	526	CD34	450	119	CD3D	6
	CD3E	0	54	110	CD3D	0	27	CD3D	142	195	CD3E			CD3E			CD3D	107	117	CD3D	0	35	CD3E	341	59		110	CD3E		4	57	9	CD3E	287	408	477	322	262	489	276	188	CD3D	106	97	CD3D	2109	815	CD3E	1
	CD3G	16	60	92	CD3E	0	15	CD3E	68	96	CD3G			CD3G			CD3E	56	35	CD3E	0	13	CD3G	345	67		134	CD3G		1	46	7	CD3G	276	389	427	364	290	480	316	210	CD3E	36	49	CD3E	833	300	CD3G	2
	CD4	326	895	829	CD3G	0	16	CD3G	56	72	CD4			CD4			CD3G	55	31	CD3G	0	10	CD4	1245	206		386	CD4		120	427	50	CD4	924	1262	1158	855	570	1328	468	335	CD3G	62	66	CD3G	880	247	CD4	39
	CD40	743	892	803	CD4	185	202	CD4	584	630	CD40			CD40			CD4	180	98	CD4	355	336	CD40	1424	191		531	CD40		94	361	102	CD40	524	809	992	492	344	1159	185	142	CD4	230	391	CD4	1364	819	CD40	49
	CD40LG	3	24	26	CD40	78	147	CD40	290	453	CD40LG			CD40LG			CD40	68	38	CD40	47	75	CD40LG	0	14		33	CD40LG		8	14	8	CD40LG	132	159	197	153	125	190	64	64	CD40	125	118	CD40	1150	876	CD40LG	3
	CD44	5381	8078	19020	CD40LG	0	1	CD40LG	14	0	CD44			CD44			CD40LG	0	0	CD40LG	0	0	CD44	5242	7456		5659	CD44		6757	5271	6699	CD44	16343	14148	13633	19802	9591	10034	7124	7343	CD40LG	0	0	CD40LG	84	19	CD44	203
	CD45R0	1167	1997	1646	CD44	3323	4387	CD44	13587	20559	CD45R0			CD45R0			CD44	3345	4183	CD44	4858	3746	CD45R0	3716	644		1427	CD45R0		200	832	43	CD45R0	1632	2463	2218	1475	1475	3471	1189	879	CD44	418	1175	CD44	1757	1420	CD45R0	112
	CD45RA	2	30	20	CD45R0	432	435	CD45R0	1635	1753	CD45RA			CD45RA			CD45R0	668	567	CD45R0	96	281	CD45RA	0	17		1	CD45RA		17	9	26	CD45RA	21	39	32	21	32	24	90	49	CD45R0	754	684	CD45R0	6398	2871	CD45RA	36
	CD45RB	118	273	251	CD45RA	0	0	CD45RA	0	0	CD45RB			CD45RB			CD45RA	0	0	CD45RA	0	0	CD45RB	373	103		157	CD45RB		11	95	16	CD45RB	305	413	461	289	231	548	267	177	CD45RA	0	0	CD45RA	446	100	CD45RB	20
	CD48	153	513	383	CD45RB	51	67	CD45RB	180	117	CD48			CD48			CD45RB	58	30	CD45RB	17	38	CD48	809	215		411	CD48		34	201	18	CD48	409	710	636	405	294	851	336	215	CD45RB	88	79	CD45RB	916	441	CD48	49
	CD68	1600	3708	3293	CD48	21	31	CD48	64	101	CD68			CD68			CD48	175	90	CD48	3	11	CD68	1730	1131		1545	CD68		228	981	124	CD68	1403	2469	1794	1074	671	1862	502	479	CD48	67	57	CD48	1122	430	CD68	173
	CD70	22	0	0	CD68	694	518	CD68	1477	1446	CD70			CD70			CD68	1548	1316	CD68	70	168	CD70	0	9		0	CD70		0	0	3	CD70	11	0	9	3	5	5	5	0	CD68	152	97	CD68	1582	1437	CD70	0
	CD72	73	179	99	CD70	0	0	CD70	0	6	CD72			CD72			CD70	0	5	CD70	0	0	CD72	355	68		112	CD72		0	55	0	CD72	32	44	29	25	34	39	31	19	CD70	0	0	CD70	0	17	CD72	19
	CD74	5300	17022	14831	CD72	22	2	CD72	26	2	CD74			CD74			CD72	37	26	CD72	0	6	CD74	26204	3054		10316	CD74		1921	10884	1871	CD74	23029	28725	29149	20484	12762	26733	9759	8308	CD72	31	35	CD72	143	139	CD74	386
	CD79A	0	16	69	CD74	1336	2955	CD74	10512	9972	CD79A			CD79A			CD74	2989	3466	CD74	187	931	CD79A	0	13		63	CD79A		0	72	21	CD79A	118	248	242	149	268	179	343	223	CD74	2891	2459	CD74	20458	11279	CD79A	5
	CD79B	0	0	0	CD79A	124	210	CD79A	16	0	CD79B			CD79B			CD79A	4	19	CD79A	0	0	CD79B	0	0		3	CD79B		3	0	3	CD79B	24	18	29	16	9	31	23	15	CD79A	11	23	CD79A	1728	244	CD79B	0
	CD80	6	11	8	CD79B	0	0	CD79B	0	2	CD80			CD80			CD79B	0	0	CD79B	0	0	CD80	35	0		8	CD80		0	0	0	CD80	11	39	48	20	3	18	5	0	CD79B	0	23	CD79B	56	0	CD80	2
	CD81	40562	53210	47950	CD80	8	27	CD80	0	0	CD81			CD81			CD80	21	15	CD80	0	0	CD81	19880	9348		27261	CD81		25802	49533	29421	CD81	20050	24320	22716	20273	36741	37623	41407	38074	CD80	0	0	CD80	74	69	CD81	15334
	CD86	211	473	365	CD81	21125	20152	CD81	22455	40283	CD86			CD86			CD81	22025	19211	CD81	9331	8466	CD86	521	111		300	CD86		33	219	24	CD86	316	387	394	235	188	565	182	134	CD81	11360	16480	CD81	28002	18978	CD86	40
	CD8A	0	33	82	CD86	39	63	CD86	126	103	CD8A			CD8A			CD86	55	44	CD86	1	26	CD8A	552	67		203	CD8A		3	36	17	CD8A	157	308	227	173	179	243	260	184	CD86	56	41	CD86	206	210	CD8A	4
	CD8B	0	0	2	CD8A	0	0	CD8A	38	98	CD8B			CD8B			CD8A	70	77	CD8A	1	24	CD8B	42	6		21	CD8B		0	0	0	CD8B	28	49	54	21	26	37	49	37	CD8A	71	290	CD8A	387	232	CD8B	0
	CDH1	744	898	1397	CD8B	0	5	CD8B	20	14	CDH1			CDH1			CD8B	17	18	CD8B	0	0	CDH1	0	20		274	CDH1		8634	4015	2835	CDH1	3949	3954	2690	3242	2294	1784	6727	6418	CD8B	0	15	CD8B	137	49	CDH1	790
	CDH2	9541	5661	450	CDH1	1982	3284	CDH1	6902	11363	CDH2			CDH2			CDH1	2301	2664	CDH1	0	0	CDH2	1691	1272		2089	CDH2		1084	850	1701	CDH2	484	807	426	1316	763	703	1265	1249	CDH1	0	0	CDH1	192	4200	CDH2	224
	CDH3	163	691	1234	CDH2	2	20	CDH2	152	28	CDH3			CDH3			CDH2	18	33	CDH2	64	39	CDH3	0	68		460	CDH3		6	99	65	CDH3	57	98	39	20	40	41	7	0	CDH2	13972	3272	CDH2	159	391	CDH3	301
	CEACAM1	278	155	122	CDH3	3106	2288	CDH3	1795	2837	CEACAM1			CEACAM1			CDH3	1038	957	CDH3	133	159	CEACAM1	113	114		362	CEACAM1		40	55	79	CEACAM1	198	133	62	83	203	107	158	154	CDH3	17	143	CDH3	127	358	CEACAM1	55
	CEACAM16	0	0	0	CEACAM1	68	105	CEACAM1	0	98	CEACAM16			CEACAM16			CEACAM1	482	241	CEACAM1	0	0	CEACAM16	0	0		0	CEACAM16		0	0	2	CEACAM16	1	0	0	2	0	0	6	0	CEACAM1	0	0	CEACAM1	174	871	CEACAM16	0
	CEACAM19	11	0	6	CEACAM16	0	0	CEACAM16	0	0	CEACAM19			CEACAM19			CEACAM16	0	0	CEACAM16	0	0	CEACAM19	0	9		8	CEACAM19		0	0	24	CEACAM19	11	0	12	12	0	3	0	7	CEACAM16	0	0	CEACAM16	0	0	CEACAM19	0
	CEACAM20	0	0	0	CEACAM19	0	2	CEACAM19	0	0	CEACAM20			CEACAM20			CEACAM19	0	0	CEACAM19	0	0	CEACAM20	0	0		0	CEACAM20		0	49	75	CEACAM20	1	0	0	0	0	0	1	0	CEACAM19	33	75	CEACAM19	0	0	CEACAM20	0
	CEACAM21	37	89	155	CEACAM20	0	0	CEACAM20	0	0	CEACAM21			CEACAM21			CEACAM20	0	0	CEACAM20	0	0	CEACAM21	64	61		100	CEACAM21		11	34	19	CEACAM21	156	186	190	177	107	202	125	106	CEACAM20	0	0	CEACAM20	0	0	CEACAM21	8
	CEACAM3	0	0	0	CEACAM21	0	0	CEACAM21	0	0	CEACAM3			CEACAM3			CEACAM21	0	0	CEACAM21	0	0	CEACAM3	0	0		3	CEACAM3		0	0	0	CEACAM3	10	1	0	5	1	3	4	3	CEACAM21	45	12	CEACAM21	157	124	CEACAM3	0
	CEACAM4	10	8	2	CEACAM3	0	0	CEACAM3	0	0	CEACAM4			CEACAM4			CEACAM3	0	0	CEACAM3	0	0	CEACAM4	0	2		3	CEACAM4		0	7	10	CEACAM4	28	36	31	22	0	22	8	14	CEACAM3	0	0	CEACAM3	0	0	CEACAM4	0
	CEACAM5	1	0	0	CEACAM4	0	0	CEACAM4	12	4	CEACAM5			CEACAM5			CEACAM4	0	0	CEACAM4	0	0	CEACAM5	0	0		0	CEACAM5		0	0	5	CEACAM5	0	0	0	0	0	7	0	0	CEACAM4	0	0	CEACAM4	5	7	CEACAM5	1
	CEACAM6	0	0	3	CEACAM5	0	0	CEACAM5	0	0	CEACAM6			CEACAM6			CEACAM5	0	0	CEACAM5	0	0	CEACAM6	0	0		4	CEACAM6		0	0	13	CEACAM6	21	0	6	0	15	7	4	16	CEACAM5	0	0	CEACAM5	0	0	CEACAM6	0
	CEACAM7	0	0	0	CEACAM6	0	0	CEACAM6	0	0	CEACAM7			CEACAM7			CEACAM6	0	0	CEACAM6	0	0	CEACAM7	0	0		4	CEACAM7		2	0	3	CEACAM7	25	4	4	0	0	0	15	0	CEACAM6	0	0	CEACAM6	0	0	CEACAM7	0
	CEACAM8	0	0	0	CEACAM7	0	0	CEACAM7	0	0	CEACAM8			CEACAM8			CEACAM7	0	0	CEACAM7	0	0	CEACAM8	0	0		0	CEACAM8		0	0	0	CEACAM8	1	0	0	0	0	0	0	0	CEACAM7	0	0	CEACAM7	0	0	CEACAM8	0
	CELA1	0	1	0	CEACAM8	0	0	CEACAM8	0	0	CELA1			CELA1			CEACAM8	0	0	CEACAM8	0	0	CELA1	0	2		9	CELA1		0	0	6	CELA1	6	9	3	0	0	5	1	0	CEACAM8	0	0	CEACAM8	0	0	CELA1	0
	CERCAM	1088	1556	806	CELA1	0	0	CELA1	0	0	CERCAM			CERCAM			CELA1	0	0	CELA1	0	0	CERCAM	2081	715		1489	CERCAM		791	1452	1624	CERCAM	1237	1493	1153	1459	884	809	583	682	CELA1	0	0	CELA1	0	0	CERCAM	165
	CERK	451	760	1318	CERCAM	817	700	CERCAM	656	386	CERK			CERK			CERCAM	1457	842	CERCAM	652	523	CERK	334	480		559	CERK		280	442	390	CERK	1393	1410	1215	1214	1041	1105	1155	1264	CERCAM	630	1193	CERCAM	1360	1673	CERK	748
	CHIT1	0	451	482	CERK	3957	1474	CERK	3281	2402	CHIT1			CHIT1			CERK	474	276	CERK	207	189	CHIT1	0	21		21	CHIT1		29	21	0	CHIT1	2716	4040	4702	608	134	2011	23	7	CERK	2886	2027	CERK	833	1156	CHIT1	0
	CHL1	1231	1065	353	CHIT1	1758	512	CHIT1	4	890	CHL1			CHL1			CHIT1	89	78	CHIT1	0	0	CHL1	180	190		874	CHL1		442	674	852	CHL1	35	323	64	16	22	20	179	213	CHIT1	0	0	CHIT1	47	47	CHL1	983
	CHUK	995	1149	1241	CHL1	1024	1130	CHL1	532	919	CHUK			CHUK			CHL1	839	1039	CHL1	0	0	CHUK	939	1320		1374	CHUK		829	931	833	CHUK	1600	1586	1518	1726	998	1203	1007	1016	CHL1	2734	1568	CHL1	204	853	CHUK	492
	CIITA	85	284	166	CHUK	1390	3251	CHUK	1767	2289	CIITA			CIITA			CHUK	925	1025	CHUK	1057	885	CIITA	890	54		218	CIITA		11	193	57	CIITA	584	667	614	550	172	398	192	115	CHUK	1274	1026	CHUK	1879	1609	CIITA	5
	CKLF	110	142	95	CIITA	0	48	CIITA	104	74	CKLF			CKLF			CIITA	26	57	CIITA	0	0	CKLF	134	196		210	CKLF		97	144	244	CKLF	352	337	346	345	106	177	99	84	CIITA	31	30	CIITA	284	202	CKLF	181
	CLEC4E	13	54	119	CKLF	122	320	CKLF	344	55	CLEC4E			CLEC4E			CKLF	229	196	CKLF	48	41	CLEC4E	306	229		129	CLEC4E		1	29	9	CLEC4E	342	503	636	222	111	487	87	68	CKLF	969	1105	CKLF	251	536	CLEC4E	1
	CLEC4M	0	0	0	CLEC4E	11	27	CLEC4E	42	9	CLEC4M			CLEC4M			CLEC4E	31	32	CLEC4E	13	0	CLEC4M	0	0		0	CLEC4M		0	0	0	CLEC4M	4	0	0	0	0	7	0	0	CLEC4E	0	0	CLEC4E	35	27	CLEC4M	0
	CLEC6A	32	36	38	CLEC4M	0	0	CLEC4M	0	0	CLEC6A			CLEC6A			CLEC4M	0	0	CLEC4M	0	0	CLEC6A	0	42		20	CLEC6A		27	34	17	CLEC6A	39	54	58	27	33	80	25	25	CLEC4M	0	0	CLEC4M	0	0	CLEC6A	18
	CLEC7A	362	635	461	CLEC6A	0	0	CLEC6A	0	0	CLEC7A			CLEC7A			CLEC6A	0	0	CLEC6A	0	0	CLEC7A	1139	155		577	CLEC7A		91	353	86	CLEC7A	1035	1427	1518	717	389	1364	250	208	CLEC6A	0	0	CLEC6A	0	0	CLEC7A	52
	CLTC	10303	11174	10377	CLEC7A	93	138	CLEC7A	262	192	CLTC			CLTC			CLEC7A	182	145	CLEC7A	33	64	CLTC	5389	6859		7523	CLTC		5307	6639	3890	CLTC	5207	5862	5387	4774	5270	5633	6370	6210	CLEC7A	101	149	CLEC7A	625	429	CLTC	6131
	CMA1	3	0	0	CLTC	7018	5027	CLTC	8559	9624	CMA1			CMA1			CLTC	6572	5234	CLTC	8041	6928	CMA1	0	0		0	CMA1		0	0	9	CMA1	0	0	0	0	0	0	1	0	CLTC	8012	8193	CLTC	9574	10018	CMA1	0
	COX5A	9990	10891	10219	CMA1	0	0	CMA1	0	0	COX5A			COX5A			CMA1	0	0	CMA1	0	0	COX5A	4728	5560		7433	COX5A		9908	7156	3944	COX5A	9182	10112	8408	8001	9447	9483	10654	10779	CMA1	0	0	CMA1	0	0	COX5A	7232
	CR1	125	294	255	COX5A	4224	3870	COX5A	8945	8745	CR1			CR1			COX5A	6214	6174	COX5A	5558	4764	CR1	303	64		77	CR1		35	459	16	CR1	379	479	429	271	159	459	80	88	COX5A	4334	3334	COX5A	7582	9743	CR1	0
	CR2	0	0	0	CR1	133	109	CR1	236	386	CR2			CR2			CR1	0	25	CR1	0	16	CR2	0	0		21	CR2		0	0	0	CR2	5	30	0	30	0	10	41	9	CR1	94	84	CR1	729	954	CR2	0
	CRADD	227	227	297	CR2	0	0	CR2	0	0	CRADD			CRADD			CR2	0	0	CR2	0	0	CRADD	169	175		300	CRADD		134	366	352	CRADD	256	266	248	313	134	130	114	106	CR2	0	0	CR2	147	13	CRADD	115
	CRP	5	0	0	CRADD	233	208	CRADD	412	436	CRP			CRP			CRADD	134	135	CRADD	56	46	CRP	0	4		0	CRP		0	0	9	CRP	12	13	7	23	4	26	8	8	CRADD	250	219	CRADD	216	217	CRP	0
	CSF1R	662	1379	1492	CRP	0	0	CRP	6	0	CSF1R			CSF1R			CRP	0	0	CRP	0	0	CSF1R	2022	323		929	CSF1R		215	1462	239	CSF1R	1057	1308	1038	793	666	1180	606	587	CRP	3	0	CRP	0	0	CSF1R	61
	CSRP1	12505	11174	7751	CSF1R	139	282	CSF1R	1203	815	CSRP1			CSRP1			CSF1R	277	232	CSF1R	15	146	CSRP1	6926	7427		10738	CSRP1		7606	16965	15538	CSRP1	2453	2262	2861	1962	1557	1873	1511	1674	CSF1R	329	380	CSF1R	1085	969	CSRP1	1262
	CTLA4	10	24	128	CSRP1	3873	2783	CSRP1	1919	6617	CTLA4			CTLA4			CSRP1	2194	1372	CSRP1	1063	831	CTLA4	496	201		164	CTLA4		6	13	12	CTLA4	326	462	466	281	200	372	220	173	CSRP1	2845	1891	CSRP1	2021	2266	CTLA4	10
	CTNNB1	22653	29640	41022	CTLA4	2410	1630	CTLA4	82	79	CTNNB1			CTNNB1			CTLA4	967	130	CTLA4	12	27	CTNNB1	11569	16561		22523	CTNNB1		16514	25334	32365	CTNNB1	90822	67711	83676	95067	83766	69393	67829	72639	CTLA4	28	12	CTLA4	440	249	CTNNB1	10150
	CTSB	28865	28396	17180	CTNNB1	66387	51177	CTNNB1	73640	70815	CTSB			CTSB			CTNNB1	12386	9458	CTNNB1	7961	7142	CTSB	34645	18360		19753	CTSB		19586	26929	20979	CTSB	34661	33921	37683	30142	21083	33491	12803	12970	CTNNB1	60497	42278	CTNNB1	36046	35112	CTSB	2269
	CTSE	16	0	0	CTSB	75396	82945	CTSB	51501	24585	CTSE			CTSE			CTSB	18500	20929	CTSB	2535	4600	CTSE	0	0		33	CTSE		0	0	0	CTSE	20	6	4	15	0	14	8	0	CTSB	8761	8584	CTSB	24519	31869	CTSE	0
	CTSG	11	36	0	CTSE	0	0	CTSE	0	0	CTSG			CTSG			CTSE	0	3	CTSE	1	2	CTSG	11	0		5	CTSG		0	59	15	CTSG	17	8	2	6	1	18	19	3	CTSE	0	10	CTSE	0	13	CTSG	0
	CTSL	8316	5077	4978	CTSG	0	0	CTSG	0	0	CTSL			CTSL			CTSG	0	0	CTSG	0	0	CTSL	5062	3783		3162	CTSL		1535	2554	832	CTSL	503	746	734	340	486	1553	282	209	CTSG	0	0	CTSG	0	0	CTSL	1263
	CTSS	8136	21297	18478	CTSL1	6646	1896	CTSL1	1801	6953	CTSS			CTSS			CTSL1	4111	2945	CTSL1	2231	2627	CTSS	20425	3784		10681	CTSS		906	5900	499	CTSS	14435	22261	22281	11641	9380	26763	8677	7047	CTSL1	606	918	CTSL1	4005	5290	CTSS	584
	CTSV	0	10	3	CTSS	3568	3002	CTSS	5100	13660	CTSV			CTSV			CTSS	3360	3017	CTSS	1176	1719	CTSV	0	3		22	CTSV		7	0	13	CTSV	14	2	9	0	7	3	7	1	CTSS	2128	1557	CTSS	13833	7924	CTSV	0
	CX3CL1	335	293	482	CTSV	0	9	CTSV	0	0	CX3CL1			CX3CL1			CTSV	0	0	CTSV	9	9	CX3CL1	271	181		281	CX3CL1		333	396	441	CX3CL1	108	123	139	88	109	135	187	142	CTSV	13	0	CTSV	0	0	CX3CL1	126
	CX3CR1	24	50	49	CX3CL1	0	142	CX3CL1	2789	3571	CX3CR1			CX3CR1			CX3CL1	367	340	CX3CL1	76	73	CX3CR1	46	2		0	CX3CR1		33	134	65	CX3CR1	54	82	52	122	40	63	37	48	CX3CL1	306	360	CX3CL1	137	191	CX3CR1	0
	CXCL1	164	72	312	CX3CR1	2	25	CX3CR1	132	45	CXCL1			CXCL1			CX3CR1	29	8	CX3CR1	7	5	CXCL1	415	624		420	CXCL1		309	58	91	CXCL1	66	239	106	178	66	60	40	16	CX3CR1	43	64	CX3CR1	259	68	CXCL1	60
	CXCL10	332	876	1303	CXCL1	90	47	CXCL1	90	224	CXCL10			CXCL10			CXCL1	186	50	CXCL1	10	32	CXCL10	18196	894		9103	CXCL10		79	223	52	CXCL10	1961	2273	3173	3174	3821	3227	2461	1223	CXCL1	45	41	CXCL1	54	30	CXCL10	676
	CXCL11	84	164	313	CXCL10	0	278	CXCL10	688	905	CXCL11			CXCL11			CXCL10	1150	877	CXCL10	49	173	CXCL11	3836	141		1561	CXCL11		6	11	8	CXCL11	203	339	346	348	1040	601	439	176	CXCL10	592	465	CXCL10	2857	1700	CXCL11	134
	CXCL12	1851	7025	3127	CXCL11	4	46	CXCL11	180	258	CXCL12			CXCL12			CXCL11	332	207	CXCL11	4	34	CXCL12	10075	507		2887	CXCL12		346	3903	389	CXCL12	1244	1831	2000	1500	1364	2312	1992	1524	CXCL11	187	139	CXCL11	442	117	CXCL12	109
	CXCL13	0	0	0	CXCL12	247	664	CXCL12	6184	5504	CXCL13			CXCL13			CXCL12	1034	536	CXCL12	486	829	CXCL13	0	0		5	CXCL13		0	0	0	CXCL13	5	6	0	0	0	0	23	6	CXCL12	466	1822	CXCL12	4200	2268	CXCL13	0
	CXCL14	244	2763	673	CXCL13	0	3	CXCL13	0	0	CXCL14			CXCL14			CXCL13	89	35	CXCL13	0	0	CXCL14	4405	53		672	CXCL14		99	230	66	CXCL14	4	2	0	39	0	8	556	147	CXCL13	9	10	CXCL13	52	0	CXCL14	1
	CXCL16	347	517	404	CXCL14	287	2225	CXCL14	14213	1043	CXCL16			CXCL16			CXCL14	84	531	CXCL14	0	244	CXCL16	338	193		383	CXCL16		256	693	244	CXCL16	906	1051	1208	722	419	970	210	168	CXCL14	431	18	CXCL14	613	66	CXCL16	50
	CXCL17	0	0	0	CXCL16	107	284	CXCL16	260	168	CXCL17			CXCL17			CXCL16	140	219	CXCL16	22	74	CXCL17	0	0		0	CXCL17		0	0	12	CXCL17	5	0	0	0	5	0	0	0	CXCL16	122	182	CXCL16	229	286	CXCL17	0
	CXCL2	180	131	507	CXCL17	0	0	CXCL17	0	0	CXCL2			CXCL2			CXCL17	0	0	CXCL17	0	0	CXCL2	236	116		371	CXCL2		11	157	150	CXCL2	373	576	384	202	159	283	69	30	CXCL17	0	0	CXCL17	0	0	CXCL2	44
	CXCL3	173	93	198	CXCL2	43	33	CXCL2	100	125	CXCL3			CXCL3			CXCL2	1	15	CXCL2	2	27	CXCL3	123	73		143	CXCL3		0	23	23	CXCL3	256	329	303	170	118	185	21	16	CXCL2	89	53	CXCL2	96	130	CXCL3	29
	CXCL5	103	50	3	CXCL3	91	27	CXCL3	18	35	CXCL5			CXCL5			CXCL3	6	0	CXCL3	1	20	CXCL5	4	68		12	CXCL5		21	34	20	CXCL5	11	15	31	5	5	18	0	0	CXCL3	105	41	CXCL3	21	12	CXCL5	1
	CXCL6	115	0	0	CXCL5	49	1	CXCL5	0	11	CXCL6			CXCL6			CXCL5	17	7	CXCL5	0	4	CXCL6	0	74		5	CXCL6		0	0	7	CXCL6	10	58	22	52	2	20	2	0	CXCL5	3	0	CXCL5	0	20	CXCL6	0
	CXCL8	3100	1007	441	CXCL6	0	1	CXCL6	0	9	CXCL8			CXCL8			CXCL6	48	2	CXCL6	0	0	CXCL8	1104	4112		822	CXCL8		638	139	63	CXCL8	326	2357	492	282	383	336	42	32	CXCL6	0	5	CXCL6	0	0	CXCL8	339
	CXCL9	74	322	787	CXCL9	0	267	CXCL9	404	567	CXCL9			CXCL9			CXCL9	601	489	CXCL9	33	177	CXCL9	13661	905		3625	CXCL9		82	231	24	CXCL9	1597	1879	2205	2624	2819	2150	1565	697	CXCL9	687	197	CXCL9	3315	2063	CXCL9	84
	CXCR1	0	0	0	CXCR4	559	457	CXCR4	836	436	CXCR1			CXCR1			CXCR4	368	254	CXCR4	498	860	CXCR1	0	0		0	CXCR1		0	0	2	CXCR1	12	0	0	0	0	3	1	0	CXCR4	1384	2742	CXCR4	5505	1807	CXCR1	0
	CXCR2	26	17	37	CXCR6	0	26	CXCR6	94	52	CXCR2			CXCR2			CXCR6	0	9	CXCR6	0	2	CXCR2	0	37		28	CXCR2		16	14	10	CXCR2	28	22	32	13	15	27	22	13	CXCR6	0	26	CXCR6	310	202	CXCR2	16
	CXCR4	162	461	473	CYBA	489	264	CYBA	768	470	CXCR4			CXCR4			CYBA	606	582	CYBA	161	190	CXCR4	802	1578		1296	CXCR4		372	1095	160	CXCR4	1247	2357	1851	1135	1131	1786	2212	1489	CYBA	262	401	CYBA	943	459	CXCR4	262
	CXCR6	6	20	86	CYBB	220	585	CYBB	1287	1093	CXCR6			CXCR6			CYBB	650	518	CYBB	75	227	CXCR6	324	41		95	CXCR6		0	49	37	CXCR6	316	402	689	397	344	705	200	154	CYBB	706	337	CYBB	2927	2524	CXCR6	6
	CYBA	1090	1637	1630	CYCS	139	246	CYCS	246	258	CYBA			CYBA			CYCS	393	335	CYCS	405	244	CYBA	1224	585		1218	CYBA		352	662	434	CYBA	517	709	734	523	349	754	273	194	CYCS	345	221	CYCS	80	105	CYBA	312
	CYBB	2569	4182	3173	CYLD	442	620	CYLD	1158	1835	CYBB			CYBB			CYLD	521	507	CYLD	144	165	CYBB	6177	756		2237	CYBB		334	1876	270	CYBB	6003	7816	8610	5101	2521	7607	1590	1414	CYLD	1079	1251	CYLD	1635	993	CYBB	107
	CYCS	389	463	902	CYR61	1605	565	CYR61	756	1004	CYCS			CYCS			CYR61	275	536	CYR61	1283	856	CYCS	141	318		362	CYCS		339	568	533	CYCS	292	305	327	267	117	132	228	278	CYR61	3139	2239	CYR61	9413	1371	CYCS	223
	CYLD	1681	1857	1999	DAXX	783	849	DAXX	1277	1656	CYLD			CYLD			DAXX	700	591	DAXX	904	776	CYLD	1410	1161		1099	CYLD		486	1171	799	CYLD	1236	1315	1554	1289	716	1171	719	647	DAXX	2369	1910	DAXX	3637	3163	CYLD	128
	CYR61	3045	1828	1608	DDR1	800	782	DDR1	1070	777	CYR61			CYR61			DDR1	684	930	DDR1	228	195	CYR61	7513	4176		6959	CYR61		1638	10769	6519	CYR61	2267	4550	3329	2969	1730	2861	503	411	DDR1	1178	1540	DDR1	21	222	CYR61	3177
	DAXX	1247	1369	1142	DDR2	2793	2182	DDR2	2693	3591	DAXX			DAXX			DDR2	251	46	DDR2	1675	1138	DAXX	1811	2524		2485	DAXX		843	1256	1199	DAXX	1523	1604	1392	1618	1068	1180	997	1041	DDR2	4870	3763	DDR2	1720	2061	DAXX	852
	DDR1	1817	1221	416	DDX17	6860	7001	DDX17	7116	7731	DDR1			DDR1			DDX17	6174	5358	DDX17	5082	3541	DDR1	658	2882		630	DDR1		468	1375	1547	DDR1	2624	2442	1888	2976	1496	1298	1121	1031	DDX17	15245	15022	DDX17	9104	10394	DDR1	121
	DDR2	2718	2808	2761	DDX58	182	311	DDX58	416	1214	DDR2			DDR2			DDX58	383	320	DDX58	46	53	DDR2	1463	2188		2630	DDR2		1260	3388	2418	DDR2	1903	1837	1777	1883	1501	1691	2323	2241	DDX58	538	476	DDX58	542	536	DDR2	873
	DDX17	10699	12736	15799	DDX60	316	523	DDX60	510	2084	DDX17			DDX17			DDX60	819	1049	DDX60	15	53	DDX17	11355	11709		13964	DDX17		7134	12373	19696	DDX17	13386	13572	13137	13437	7944	9220	8426	8732	DDX60	536	859	DDX60	501	405	DDX17	8630
	DDX58	732	631	393	DES	0	3	DES	356	9	DDX58			DDX58			DES	11	1	DES	1	20	DDX58	1558	509		914	DDX58		71	242	117	DDX58	278	344	378	244	190	317	146	131	DES	0	79	DES	1	5	DDX58	1189
	DDX60	1558	1723	1633	DHX58	202	255	DHX58	314	888	DDX60			DDX60			DHX58	488	547	DHX58	42	34	DDX60	1877	423		1487	DDX60		341	1027	1089	DDX60	814	947	818	817	549	629	526	360	DHX58	66	144	DHX58	133	166	DDX60	986
	DES	0	3	3	DKK2	0	0	DKK2	30	0	DES			DES			DKK2	0	0	DKK2	0	5	DES	0	0		17	DES		0	38	7	DES	15	4	0	12	0	3	12	0	DKK2	0	0	DKK2	3	0	DES	0
	DHX58	460	419	425	DLL4	101	107	DLL4	84	43	DHX58			DHX58			DLL4	46	30	DLL4	69	105	DHX58	426	124		265	DHX58		49	175	149	DHX58	351	321	329	387	172	249	169	167	DLL4	147	270	DLL4	198	278	DHX58	259
	DKK2	7	16	0	DSCAM	0	0	DSCAM	0	0	DKK2			DKK2			DSCAM	0	3	DSCAM	0	0	DKK2	0	1		7	DKK2		0	0	33	DKK2	31	37	42	34	28	48	16	17	DSCAM	0	0	DSCAM	0	0	DKK2	0
	DLL4	137	63	39	DSTYK	1349	939	DSTYK	3533	6675	DLL4			DLL4			DSTYK	353	241	DSTYK	69	82	DLL4	155	187		83	DLL4		106	124	75	DLL4	190	208	112	90	74	101	30	25	DSTYK	278	382	DSTYK	507	729	DLL4	54
	DSCAM	0	0	0	Dusp5	443	945	Dusp5	7419	253	DSCAM			DSCAM			Dusp5	957	686	Dusp5	160	191	DSCAM	0	0		0	DSCAM		0	0	0	DSCAM	0	0	0	0	0	0	0	0	Dusp5	461	224	Dusp5	2269	6740	DSCAM	4
	DSTYK	246	326	458	Dusp6	2216	4323	Dusp6	8339	12499	DSTYK			DSTYK			Dusp6	7519	4529	Dusp6	283	374	DSTYK	183	298		644	DSTYK		340	513	774	DSTYK	597	556	550	636	411	406	281	323	Dusp6	19957	13822	Dusp6	6589	7009	DSTYK	69
	Dusp5	3790	3669	395	ECD	253	196	ECD	376	400	Dusp5			Dusp5			ECD	58	76	ECD	76	53	Dusp5	1691	2967		1064	Dusp5		341	490	186	Dusp5	1213	1278	794	918	617	571	496	465	ECD	74	110	ECD	123	181	Dusp5	125
	Dusp6	49320	35521	4849	ECM1	803	222	ECM1	1168	371	Dusp6			Dusp6			ECM1	1867	1211	ECM1	194	160	Dusp6	9038	11977		10132	Dusp6		4184	20726	18712	Dusp6	3338	3713	2938	2540	3136	2594	2210	2127	ECM1	80	53	ECM1	29	98	Dusp6	2401
	ECD	35	49	63	ECM2	0	32	ECM2	112	64	ECD			ECD			ECM2	25	49	ECM2	12	44	ECD	0	41		45	ECD		40	48	85	ECD	81	102	77	89	47	54	56	56	ECM2	77	406	ECM2	163	25	ECD	47
	ECM1	1777	1529	71	EDN1	6	17	EDN1	48	6	ECM1			ECM1			EDN1	10	7	EDN1	31	20	ECM1	496	482		552	ECM1		131	198	35	ECM1	790	2563	461	670	476	404	342	281	EDN1	83	388	EDN1	149	37	ECM1	163
	ECM2	26	178	73	EDN2	0	0	EDN2	0	0	ECM2			ECM2			EDN2	0	0	EDN2	0	0	ECM2	158	45		230	ECM2		43	243	72	ECM2	34	29	20	22	15	27	27	25	EDN2	0	0	EDN2	0	0	ECM2	9
	EDN1	52	37	11	EDN3	0	0	EDN3	0	57	EDN1			EDN1			EDN3	0	0	EDN3	0	0	EDN1	0	30		26	EDN1		22	135	71	EDN1	28	36	75	38	15	77	35	16	EDN3	866	1467	EDN3	0	0	EDN1	18
	EDN2	27	30	3	EED	124	111	EED	430	468	EDN2			EDN2			EED	106	125	EED	89	80	EDN2	0	27		21	EDN2		21	4	23	EDN2	15	4	13	0	10	24	17	22	EED	624	534	EED	336	388	EDN2	20
	EDN3	3	0	15	EFEMP1	58	207	EFEMP1	506	352	EDN3			EDN3			EFEMP1	29	74	EFEMP1	3	112	EDN3	0	19		4	EDN3		222	427	69	EDN3	13	4	4	16	1	5	5	13	EFEMP1	232	491	EFEMP1	2066	281	EDN3	2
	EED	706	672	811	EFEMP2	147	179	EFEMP2	1160	1422	EED			EED			EFEMP2	135	83	EFEMP2	92	206	EED	281	335		458	EED		182	352	361	EED	197	229	235	225	189	200	231	229	EFEMP2	2891	3714	EFEMP2	1392	646	EED	166
	EFEMP1	606	1161	522	EFNA1	548	203	EFNA1	316	3497	EFEMP1			EFEMP1			EFNA1	313	244	EFNA1	285	432	EFEMP1	3245	325		647	EFEMP1		368	1364	154	EFEMP1	286	325	517	399	397	637	233	162	EFNA1	227	537	EFNA1	623	375	EFEMP1	61
	EFEMP2	635	1019	312	EFNA2	192	164	EFNA2	2	0	EFEMP2			EFEMP2			EFNA2	0	0	EFNA2	39	33	EFEMP2	1603	568		1068	EFEMP2		1347	3253	2200	EFEMP2	164	197	232	178	150	298	177	115	EFNA2	416	264	EFNA2	0	10	EFEMP2	746
	EFNA1	377	438	472	EFNA3	164	117	EFNA3	76	125	EFNA1			EFNA1			EFNA3	64	77	EFNA3	122	145	EFNA1	1027	1579		821	EFNA1		378	689	202	EFNA1	1939	2083	1590	1896	2157	1674	1731	1509	EFNA3	541	629	EFNA3	914	1125	EFNA1	111
	EFNA2	10	28	11	EFNA4	230	211	EFNA4	254	1016	EFNA2			EFNA2			EFNA4	74	90	EFNA4	73	71	EFNA2	0	7		22	EFNA2		15	14	13	EFNA2	67	77	77	34	85	84	39	28	EFNA4	518	458	EFNA4	163	281	EFNA2	17
	EFNA3	28	41	14	EFNA5	5	38	EFNA5	108	67	EFNA3			EFNA3			EFNA5	3	6	EFNA5	8	2	EFNA3	0	93		18	EFNA3		1	0	23	EFNA3	184	208	162	159	204	179	159	167	EFNA5	307	107	EFNA5	157	217	EFNA3	171
	EFNA4	92	96	109	EFNB1	19	79	EFNB1	174	98	EFNA4			EFNA4			EFNB1	41	4	EFNB1	0	0	EFNA4	64	239		209	EFNA4		43	64	175	EFNA4	186	134	158	205	118	124	94	114	EFNB1	676	1026	EFNB1	72	52	EFNA4	113
	EFNA5	859	655	255	EFNB2	107	93	EFNB2	254	120	EFNA5			EFNA5			EFNB2	367	250	EFNB2	126	149	EFNA5	35	55		93	EFNA5		246	238	150	EFNA5	106	75	141	89	95	52	121	127	EFNB2	3394	2658	EFNB2	188	134	EFNA5	116
	EFNB1	92	145	61	EFNB3	58	381	EFNB3	20	9	EFNB1			EFNB1			EFNB3	0	1	EFNB3	24	30	EFNB1	190	141		104	EFNB1		53	213	114	EFNB1	59	54	67	54	26	46	31	38	EFNB3	541	676	EFNB3	235	756	EFNB1	31
	EFNB2	461	313	199	EGR1	196	252	EGR1	1433	1023	EFNB2			EFNB2			EGR1	324	283	EGR1	716	136	EFNB2	545	145		185	EFNB2		353	1569	742	EFNB2	153	194	188	123	117	150	127	85	EGR1	3364	3786	EGR1	678	351	EFNB2	128
	EFNB3	40	26	23	EMR1	0	0	EMR1	0	0	EFNB3			EFNB3			EMR1	0	0	EMR1	0	0	EFNB3	0	45		3	EFNB3		35	77	254	EFNB3	678	337	530	716	407	408	353	410	EMR1	0	0	EMR1	0	27	EFNB3	6
	EGR1	2883	2164	731	EPHA1	0	0	EPHA1	0	0	EGR1			EGR1			EPHA1	0	0	EPHA1	0	0	EGR1	1241	2592		1786	EGR1		1124	1201	1446	EGR1	1543	2093	1158	2129	1402	595	383	165	EPHA1	0	0	EPHA1	0	0	EGR1	393
	EMR1	0	5	0	EPHA10	0	0	EPHA10	0	0	EMR1			EMR1			EPHA10	0	0	EPHA10	0	0	EMR1	42	0		0	EMR1		0	0	0	EMR1	15	0	0	1	0	0	5	0	EPHA10	0	0	EPHA10	0	0	EMR1	0
	EPHA1	0	0	0	EPHA2	2551	4049	EPHA2	4834	262	EPHA1			EPHA1			EPHA2	58	279	EPHA2	60	66	EPHA1	0	0		0	EPHA1		0	0	2	EPHA1	19	25	26	0	0	8	4	1	EPHA2	518	393	EPHA2	1262	1092	EPHA1	0
	EPHA10	0	0	0	EPHA3	0	36	EPHA3	0	0	EPHA10			EPHA10			EPHA3	69	59	EPHA3	1	14	EPHA10	0	0		0	EPHA10		0	0	0	EPHA10	0	0	0	0	0	0	0	0	EPHA3	3066	1285	EPHA3	82	29	EPHA10	0
	EPHA2	2856	2610	157	EPHA4	4407	1399	EPHA4	582	0	EPHA2			EPHA2			EPHA4	48	133	EPHA4	0	7	EPHA2	426	142		315	EPHA2		889	1327	1827	EPHA2	615	570	623	545	368	302	1247	1083	EPHA4	117	280	EPHA4	1	5	EPHA2	1118
	EPHA3	85	54	0	EPHA5	437	264	EPHA5	144	630	EPHA3			EPHA3			EPHA5	96	178	EPHA5	94	67	EPHA3	264	177		144	EPHA3		0	14	0	EPHA3	0	0	0	0	0	0	2	0	EPHA5	0	0	EPHA5	0	0	EPHA3	5
	EPHA4	3	20	15	EPHA6	0	0	EPHA6	0	0	EPHA4			EPHA4			EPHA6	4	13	EPHA6	0	0	EPHA4	39	12		26	EPHA4		21	32	161	EPHA4	68	286	88	121	69	69	22	14	EPHA6	133	16	EPHA6	0	0	EPHA4	201
	EPHA5	160	175	171	EPHA7	0	0	EPHA7	0	0	EPHA5			EPHA5			EPHA7	0	0	EPHA7	0	0	EPHA5	0	0		0	EPHA5		0	0	3	EPHA5	150	116	136	158	198	94	281	256	EPHA7	1248	783	EPHA7	0	0	EPHA5	187
	EPHA6	11	5	16	EPHB1	0	0	EPHB1	0	0	EPHA6			EPHA6			EPHB1	0	0	EPHB1	0	0	EPHA6	0	4		0	EPHA6		0	61	141	EPHA6	11	0	0	0	0	22	8	4	EPHB1	0	167	EPHB1	0	0	EPHA6	0
	EPHA7	0	0	0	EPHB2	0	0	EPHB2	0	0	EPHA7			EPHA7			EPHB2	0	0	EPHB2	0	0	EPHA7	0	0		0	EPHA7		0	0	0	EPHA7	8	0	0	0	0	0	0	0	EPHB2	33	16	EPHB2	1	0	EPHA7	2
	EPHB1	7	13	65	EPHB3	0	13	EPHB3	0	0	EPHB1			EPHB1			EPHB3	29	5	EPHB3	43	53	EPHB1	0	2		0	EPHB1		0	0	2	EPHB1	6	13	0	0	0	0	83	75	EPHB3	963	909	EPHB3	292	124	EPHB1	5
	EPHB2	1	50	0	EPHB4	317	473	EPHB4	622	4	EPHB2			EPHB2			EPHB4	35	113	EPHB4	215	164	EPHB2	28	0		15	EPHB2		0	8	4	EPHB2	21	12	23	9	7	1	16	4	EPHB4	1224	959	EPHB4	308	497	EPHB2	2
	EPHB3	201	290	572	EPHB6	0	0	EPHB6	0	0	EPHB3			EPHB3			EPHB6	0	0	EPHB6	82	25	EPHB3	232	435		215	EPHB3		461	736	537	EPHB3	12	19	15	16	8	5	17	9	EPHB6	0	100	EPHB6	0	0	EPHB3	23
	EPHB4	228	244	57	ERAP1	753	1093	ERAP1	1353	2724	EPHB4			EPHB4			ERAP1	280	208	ERAP1	647	656	EPHB4	412	386		396	EPHB4		372	643	839	EPHB4	475	462	414	576	227	291	285	282	ERAP1	505	986	ERAP1	1590	1241	EPHB4	228
	EPHB6	3	11	18	ERAP2	648	944	ERAP2	700	1050	EPHB6			EPHB6			ERAP2	465	673	ERAP2	40	96	EPHB6	0	0		13	EPHB6		0	9	27	EPHB6	18	13	31	14	0	0	14	11	ERAP2	51	87	ERAP2	1024	925	EPHB6	0
	ERAP1	1061	1277	1108	ESAM	170	253	ESAM	464	151	ERAP1			ERAP1			ESAM	123	42	ESAM	187	297	ERAP1	1217	473		661	ERAP1		246	541	221	ERAP1	1400	1705	1532	1416	1662	1913	1541	1334	ESAM	401	491	ESAM	666	330	ERAP1	475
	ERAP2	4084	4482	2403	Etv1	6234	4357	Etv1	3851	4064	ERAP2			ERAP2			Etv1	1590	1084	Etv1	84	65	ERAP2	25	25		45	ERAP2		578	1078	287	ERAP2	1433	1776	1395	1331	1118	1182	1021	768	Etv1	7740	8386	Etv1	1342	1107	ERAP2	13
	ESAM	503	480	275	Etv4	782	1197	Etv4	1887	772	ESAM			ESAM			Etv4	441	469	Etv4	0	0	ESAM	1480	317		470	ESAM		289	758	247	ESAM	198	343	280	190	167	256	156	151	Etv4	607	391	Etv4	326	542	ESAM	127
	Etv1	4615	3478	526	Etv5	10479	7151	Etv5	13036	9975	Etv1			Etv1			Etv5	865	928	Etv5	21	36	Etv1	3407	4449		6826	Etv1		2615	13941	18466	Etv1	2357	2182	2560	2570	2701	2623	3223	3067	Etv5	3254	2668	Etv5	1805	2739	Etv1	936
	Etv4	531	406	31	F11R	2814	2733	F11R	1693	1105	Etv4			Etv4			F11R	868	680	F11R	345	326	Etv4	383	861		748	Etv4		57	46	71	Etv4	817	727	785	620	488	410	393	352	F11R	370	357	F11R	528	210	Etv4	188
	Etv5	5077	5529	5759	F2R	21	116	F2R	434	86	Etv5			Etv5			F2R	111	64	F2R	18	65	Etv5	1220	1082		3503	Etv5		5170	5017	5322	Etv5	2332	1574	1628	1500	1423	1394	2436	2572	F2R	365	786	F2R	1097	656	Etv5	1617
	F11R	1526	1440	487	F2RL1	0	0	F2RL1	34	0	F11R			F11R			F2RL1	0	0	F2RL1	0	2	F11R	429	1224		308	F11R		354	847	173	F11R	519	698	582	518	483	734	537	462	F2RL1	0	12	F2RL1	56	3	F11R	146
	F2R	834	830	45	FADD	32	33	FADD	140	120	F2R			F2R			FADD	31	24	FADD	22	15	F2R	92	136		375	F2R		187	557	946	F2R	710	448	587	865	519	453	269	198	FADD	49	44	FADD	62	76	F2R	109
	F2RL1	35	44	0	FAM19A1	0	0	FAM19A1	0	0	F2RL1			F2RL1			FAM19A1	0	0	FAM19A1	0	0	F2RL1	120	142		38	F2RL1		2	19	7	F2RL1	21	15	19	12	7	10	8	3	FAM19A1	1040	67	FAM19A1	0	0	F2RL1	0
	FADD	165	187	145	FAM19A2	8	0	FAM19A2	10	0	FADD			FADD			FAM19A2	0	7	FAM19A2	0	0	FADD	39	114		126	FADD		71	59	100	FADD	96	100	54	102	78	73	69	47	FAM19A2	197	53	FAM19A2	0	0	FADD	54
	FAM19A1	10	3	0	FAM19A3	0	0	FAM19A3	52	64	FAM19A1			FAM19A1			FAM19A3	21	11	FAM19A3	12	13	FAM19A1	0	1		0	FAM19A1		0	0	17	FAM19A1	0	0	0	0	0	0	0	0	FAM19A3	0	31	FAM19A3	13	171	FAM19A1	0
	FAM19A2	0	0	0	FAM19A4	0	0	FAM19A4	0	0	FAM19A2			FAM19A2			FAM19A4	0	7	FAM19A4	0	0	FAM19A2	0	2		1	FAM19A2		0	0	12	FAM19A2	7	0	2	8	7	0	1	3	FAM19A4	0	0	FAM19A4	0	0	FAM19A2	0
	FAM19A3	81	119	64	FAM69B	412	269	FAM69B	494	716	FAM19A3			FAM19A3			FAM69B	144	140	FAM69B	192	156	FAM19A3	18	54		18	FAM19A3		93	529	183	FAM19A3	0	0	0	0	0	0	11	0	FAM69B	495	565	FAM69B	174	595	FAM19A3	9
	FAM19A4	24	0	0	FAP	987	916	FAP	6408	632	FAM19A4			FAM19A4			FAP	363	336	FAP	74	475	FAM19A4	0	0		0	FAM19A4		9	0	7	FAM19A4	23	65	3	25	4	26	11	0	FAP	315	792	FAP	1441	405	FAM19A4	0
	FAM69B	361	438	990	FAS	42	48	FAS	54	91	FAM69B			FAM69B			FAS	22	10	FAS	6	18	FAM69B	0	53		171	FAM69B		112	98	224	FAM69B	397	403	298	437	287	200	279	274	FAS	11	20	FAS	31	29	FAM69B	191
	FAP	551	1148	138	FASLG	0	0	FASLG	0	26	FAP			FAP			FASLG	7	18	FASLG	0	0	FAP	1399	292		1011	FAP		182	935	76	FAP	338	624	526	212	205	516	204	246	FASLG	0	0	FASLG	58	44	FAP	27
	FAS	19	47	23	FCER1G	339	326	FCER1G	13755	4233	FAS			FAS			FCER1G	7462	8386	FCER1G	34	136	FAS	134	47		172	FAS		193	209	210	FAS	72	103	97	85	70	86	110	76	FCER1G	226	179	FCER1G	1238	953	FAS	48
	FASLG	0	3	4	FCGR2B	473	289	FCGR2B	1815	1214	FASLG			FASLG			FCGR2B	2999	2056	FCGR2B	39	156	FASLG	42	11		16	FASLG		0	0	3	FASLG	38	40	74	34	23	56	32	28	FCGR2B	431	496	FCGR2B	725	183	FASLG	0
	FCER1G	925	1504	914	FCGR3A	848	540	FCGR3A	606	709	FCER1G			FCER1G			FCGR3A	1183	713	FCGR3A	143	414	FCER1G	3442	731		5272	FCER1G		139	687	61	FCER1G	882	1321	1256	818	601	1472	404	307	FCGR3A	1040	841	FCGR3A	3566	3627	FCER1G	96
	FCGR2B	582	2232	667	FCGRT	1740	1948	FCGRT	4514	7610	FCGR2B			FCGR2B			FCGRT	735	662	FCGRT	1421	1277	FCGR2B	851	674		1015	FCGR2B		258	971	70	FCGR2B	721	1182	853	369	292	1574	233	198	FCGRT	2390	4140	FCGRT	2762	3029	FCGR2B	544
	FCGR3A	2953	4258	2192	FCN2	0	0	FCN2	0	0	FCGR3A			FCGR3A			FCN2	0	0	FCN2	0	0	FCGR3A	8574	978		2871	FCGR3A		376	2138	80	FCGR3A	2176	2999	2656	1889	2496	4096	1670	1028	FCN2	0	0	FCN2	0	0	FCGR3A	467
	FCGRT	4428	7210	10055	FGF10	0	0	FGF10	6	0	FCGRT			FCGRT			FGF10	0	0	FGF10	0	1	FCGRT	4489	1165		2913	FCGRT		1266	5288	3063	FCGRT	2067	2640	2189	1567	2238	2831	2020	1768	FGF10	2	12	FGF10	0	0	FCGRT	1181
	FCN2	0	3	0	FGF2	0	52	FGF2	288	347	FCN2			FCN2			FGF2	7	0	FGF2	3	6	FCN2	0	0		0	FCN2		0	0	0	FCN2	5	0	0	0	0	26	1	0	FGF2	471	499	FGF2	263	0	FCN2	0
	FGF10	0	0	0	FGFR1	549	571	FGFR1	578	101	FGF10			FGF10			FGFR1	72	166	FGFR1	99	82	FGF10	0	0		0	FGF10		0	1	10	FGF10	10	2	0	0	0	0	0	0	FGFR1	681	1252	FGFR1	225	580	FGF10	0
	FGF2	185	235	204	FGFR2	0	0	FGFR2	0	0	FGF2			FGF2			FGFR2	0	0	FGFR2	0	0	FGF2	113	150		119	FGF2		224	437	254	FGF2	100	74	103	45	25	54	82	126	FGFR2	0	0	FGFR2	0	0	FGF2	94
	FGFR1	706	721	396	FGFR3	5	4	FGFR3	16	35	FGFR1			FGFR1			FGFR3	0	0	FGFR3	27	14	FGFR1	113	200		92	FGFR1		242	681	506	FGFR1	112	116	100	120	69	86	60	38	FGFR3	0	44	FGFR3	0	0	FGFR1	163
	FGFR2	2	0	0	FGFR4	0	0	FGFR4	0	0	FGFR2			FGFR2			FGFR4	0	0	FGFR4	64	63	FGFR2	0	0		3	FGFR2		0	1	27	FGFR2	14	18	20	11	0	20	12	1	FGFR4	9	111	FGFR4	5	176	FGFR2	7
	FGFR3	24	41	25	FGFRL1	80	13	FGFRL1	192	23	FGFR3			FGFR3			FGFRL1	289	383	FGFRL1	9	16	FGFR3	0	9		43	FGFR3		6	12	15	FGFR3	13	15	6	5	8	3	7	11	FGFRL1	1418	1989	FGFRL1	678	588	FGFR3	17
	FGFR4	6	3	15	FLT1	205	190	FLT1	246	105	FGFR4			FGFR4			FLT1	180	55	FLT1	131	303	FGFR4	0	40		30	FGFR4		0	0	9	FGFR4	10	6	12	10	0	12	10	0	FLT1	707	684	FLT1	308	191	FGFR4	40
	FGFRL1	232	122	159	FLT3	0	0	FLT3	12	11	FGFRL1			FGFRL1			FLT3	0	0	FLT3	0	0	FGFRL1	746	993		140	FGFRL1		262	408	293	FGFRL1	795	1464	1086	1201	514	675	374	454	FLT3	0	16	FLT3	68	34	FGFRL1	199
	FLT1	348	411	309	FLT4	0	0	FLT4	0	0	FLT1			FLT1			FLT4	0	0	FLT4	0	0	FLT1	749	713		274	FLT1		413	541	374	FLT1	213	395	220	152	154	289	128	124	FLT4	2	12	FLT4	0	0	FLT1	252
	FLT3	0	0	19	FOXp3	0	0	FOXp3	0	0	FLT3			FLT3			FOXp3	0	2	FOXp3	1	0	FLT3	0	0		22	FLT3		0	0	0	FLT3	19	23	16	33	0	43	35	17	FOXp3	5	0	FOXp3	70	29	FLT3	0
	FLT4	39	77	0	FREM1	0	132	FREM1	120	6	FLT4			FLT4			FREM1	0	0	FREM1	0	0	FLT4	56	34		66	FLT4		28	95	70	FLT4	44	79	42	39	20	26	12	16	FREM1	3040	1297	FREM1	953	3327	FLT4	5
	FOXp3	7	10	0	FREM2	0	174	FREM2	0	0	FOXp3			FOXp3			FREM2	0	0	FREM2	159	115	FOXp3	0	0		16	FOXp3		0	26	85	FOXp3	35	33	23	6	15	39	5	13	FREM2	4186	4809	FREM2	0	0	FOXp3	0
	FREM1	802	818	86	FURIN	145	104	FURIN	316	357	FREM1			FREM1			FURIN	419	313	FURIN	36	32	FREM1	14	24		168	FREM1		1847	3759	6058	FREM1	0	0	0	0	0	0	18	12	FURIN	226	215	FURIN	161	176	FREM1	30
	FREM2	256	154	77	Fosl1	91	119	Fosl1	232	11	FREM2			FREM2			Fosl1	126	119	Fosl1	21	5	FREM2	260	615		439	FREM2		218	504	416	FREM2	17	15	10	31	18	7	10	12	Fosl1	28	44	Fosl1	0	88	FREM2	16
	FURIN	278	276	151	FoxO1	378	452	FoxO1	366	1451	FURIN			FURIN			FoxO1	316	249	FoxO1	74	114	FURIN	176	207		121	FURIN		224	316	220	FURIN	520	607	340	565	364	330	168	175	FoxO1	1287	2439	FoxO1	644	424	FURIN	77
	Fosl1	133	50	56	FoxO3	829	703	FoxO3	974	1096	Fosl1			Fosl1			FoxO3	641	579	FoxO3	571	467	Fosl1	165	525		98	Fosl1		31	7	22	Fosl1	11	26	16	31	1	0	0	0	FoxO3	1250	1601	FoxO3	623	1481	Fosl1	86
	FoxO1	1209	1047	682	G6PD	629	677	G6PD	868	994	FoxO1			FoxO1			G6PD	974	986	G6PD	576	527	FoxO1	390	790		614	FoxO1		1030	2023	2900	FoxO1	753	932	718	835	575	599	715	817	G6PD	1253	776	G6PD	709	876	FoxO1	91
	FoxO3	686	1116	1728	GAPDH	28351	39695	GAPDH	38921	25078	FoxO3			FoxO3			GAPDH	26926	29571	GAPDH	46698	53157	FoxO3	334	462		492	FoxO3		368	1009	1134	FoxO3	1634	1337	1471	1577	972	1188	1082	1062	GAPDH	32491	40043	GAPDH	24246	26175	FoxO3	345
	G6PD	3728	3381	3449	GDF15-N	4931	4448	GDF15-N	11110	1117	G6PD			G6PD			GDF15-N	4142	10761	GDF15-N	200	115	G6PD	1776	1626		1772	G6PD		651	839	673	G6PD	2217	2340	2527	2201	1474	1867	1539	1569	GDF15-N	117	216	GDF15-N	1376	1244	G6PD	342
	GAPDH	57036	51080	48556	GDF15-C	10766	12411	GDF15-C	15117	1458	GAPDH			GAPDH			GDF15-C	12494	29388	GDF15-C	401	234	GAPDH	48668	63370		40667	GAPDH		71653	70989	92616	GAPDH	50615	47683	48346	49925	50931	43045	51466	52623	GDF15-C	243	427	GDF15-C	3152	4051	GAPDH	99157
	GDF15-N	26651	16503	586	GFI1	0	107	GFI1	552	16	GDF15-N			GDF15-N			GFI1	34	31	GFI1	0	4	GDF15-N	433	3775		2534	GDF15-N		13971	4645	4870	GDF15-N	18694	35637	14212	17537	11979	9460	12063	11994	GFI1	8	21	GFI1	151	95	GDF15-N	4112
	GDF15-C	19529	11617	559	GNLY	0	2	GNLY	0	0	GDF15-C			GDF15-C			GNLY	0	0	GNLY	8	17	GDF15-C	331	2630		1460	GDF15-C		8468	2687	3206	GDF15-C	8352	17825	6921	8757	7757	5919	8113	6685	GNLY	2	7	GNLY	76	32	GDF15-C	2674
	GFI1	329	582	513	GPC1	705	649	GPC1	340	253	GFI1			GFI1			GPC1	334	180	GPC1	119	106	GFI1	92	27		100	GFI1		43	94	68	GFI1	196	215	252	162	91	186	118	74	GPC1	1008	1200	GPC1	194	580	GFI1	54
	GNLY	3	27	33	GRAP2	0	16	GRAP2	126	11	GNLY			GNLY			GRAP2	213	213	GRAP2	0	3	GNLY	120	86		29	GNLY		0	0	2	GNLY	41	29	39	51	34	120	16	6	GRAP2	44	12	GRAP2	548	468	GNLY	11
	GPC1	1169	698	388	GRN	8004	7423	GRN	9957	20254	GPC1			GPC1			GRN	8504	6374	GRN	2827	2281	GPC1	412	1201		175	GPC1		235	430	206	GPC1	422	353	526	454	248	332	115	176	GRN	4709	4146	GRN	6923	7150	GPC1	41
	GPX1	4807	5202	2322	GUSB	4611	4252	GUSB	7214	7081	GPX1			GPX1			GUSB	2686	3170	GUSB	2770	2246	GPX1	3604	1492		5196	GPX1		2018	2796	1267	GPX1	5431	5176	5216	5257	4244	5069	3224	3160	GUSB	4118	3609	GUSB	2176	2673	GPX1	1452
	GRAP2	59	80	53	GXP1	2475	3344	GXP1	3541	2989	GRAP2			GRAP2			GXP1	1210	1523	GXP1	75	191	GRAP2	232	99		95	GRAP2		75	183	36	GRAP2	665	525	547	573	408	493	235	198	GXP1	1020	539	GXP1	2784	2743	GRAP2	157
	GRN	6286	11583	9313	GZMA	53	122	GZMA	286	405	GRN			GRN			GZMA	130	164	GZMA	13	73	GRN	7797	3687		6164	GRN		1804	4738	2042	GRN	10600	15636	11076	10976	5878	8406	6808	6294	GZMA	197	224	GZMA	1254	824	GRN	1318
	GUSB	2851	3509	2422	GZMB	21	8	GZMB	28	43	GUSB			GUSB			GZMB	53	61	GZMB	2	2	GUSB	3045	4235		3186	GUSB		2951	4373	3901	GUSB	2799	3515	2711	2420	2230	2619	2753	2607	GZMB	25	28	GZMB	222	125	GUSB	1743
	GZMA	34	205	300	GZMK	0	14	GZMK	92	154	GZMA			GZMA			GZMK	0	28	GZMK	0	32	GZMA	1983	259		508	GZMA		14	198	7	GZMA	825	1191	1565	850	739	1642	806	666	GZMK	61	46	GZMK	1449	881	GZMA	17
	GZMB	14	54	91	HAVCR2	126	111	HAVCR2	248	303	GZMB			GZMB			HAVCR2	175	115	HAVCR2	20	89	GZMB	763	145		125	GZMB		0	8	0	GZMB	54	43	36	34	66	82	69	40	HAVCR2	97	44	HAVCR2	591	441	GZMB	32
	GZMK	8	53	67	HCK	58	126	HCK	164	91	GZMK			GZMK			HCK	26	26	HCK	0	5	GZMK	338	53		211	GZMK		6	77	10	GZMK	445	733	673	449	417	769	721	509	HCK	0	0	HCK	237	347	GZMK	0
	HAVCR2	662	799	884	HEPACAM	0	0	HEPACAM	0	0	HAVCR2			HAVCR2			HEPACAM	0	0	HEPACAM	0	0	HAVCR2	1143	208		572	HAVCR2		51	219	20	HAVCR2	455	649	684	325	315	849	193	192	HEPACAM	0	0	HEPACAM	0	0	HAVCR2	81
	HCK	244	457	422	HGF	190	63	HGF	448	277	HCK			HCK			HGF	49	35	HGF	15	43	HCK	1048	119		470	HCK		50	328	60	HCK	837	978	1115	781	292	923	211	156	HGF	243	1432	HGF	444	181	HCK	31
	HEPACAM	0	0	0	HLA-A	59627	40829	HLA-A	62745	165145	HEPACAM			HEPACAM			HLA-A	42140	39817	HLA-A	12536	12090	HEPACAM	0	1		1	HEPACAM		0	0	8	HEPACAM	0	0	0	0	0	0	0	0	HLA-A	20703	27055	HLA-A	33993	27963	HEPACAM	0
	HGF	627	777	380	HLA-B	5106	4928	HLA-B	5536	20242	HGF			HGF			HLA-B	3641	5012	HLA-B	434	826	HGF	865	437		741	HGF		160	957	139	HGF	98	149	126	67	102	145	130	117	HLA-B	2133	3693	HLA-B	8323	4619	HGF	48
	HLA-A	49876	65090	124957	HLA-C	2536	2702	HLA-C	2963	10926	HLA-A			HLA-A			HLA-C	1455	1986	HLA-C	136	231	HLA-A	90480	61141		69966	HLA-A		14697	37009	7629	HLA-A	122619	133234	118365	148932	111223	113758	92419	86958	HLA-C	1173	1739	HLA-C	1394	886	HLA-A	11810
	HLA-B	16946	19005	24058	HLA-DMA	301	444	HLA-DMA	1002	1040	HLA-B			HLA-B			HLA-DMA	370	413	HLA-DMA	27	103	HLA-B	35292	17878		19432	HLA-B		1496	7877	1126	HLA-B	23235	24570	26735	30610	24256	27880	21149	17809	HLA-DMA	270	233	HLA-DMA	1694	1275	HLA-B	2148
	HLA-C	2153	2893	3888	HLA-DMB	240	246	HLA-DMB	726	1062	HLA-C			HLA-C			HLA-DMB	251	196	HLA-DMB	54	123	HLA-C	5491	2060		3449	HLA-C		647	2722	479	HLA-C	7672	8478	8051	10488	6098	6863	5131	4663	HLA-DMB	437	431	HLA-DMB	1582	934	HLA-C	232
	HLA-DMA	865	2062	1512	HLA-DOA	23	48	HLA-DOA	204	190	HLA-DMA			HLA-DMA			HLA-DOA	39	31	HLA-DOA	0	11	HLA-DMA	3540	1143		1485	HLA-DMA		169	1416	218	HLA-DMA	2182	2707	2913	1770	950	2138	810	677	HLA-DOA	38	89	HLA-DOA	408	241	HLA-DMA	44
	HLA-DMB	899	2019	1360	HLA-DOB	0	11	HLA-DOB	66	45	HLA-DMB			HLA-DMB			HLA-DOB	4	4	HLA-DOB	0	1	HLA-DMB	1888	387		947	HLA-DMB		122	774	65	HLA-DMB	1011	1532	1626	760	939	2097	738	601	HLA-DOB	34	16	HLA-DOB	513	115	HLA-DMB	24
	HLA-DOA	137	657	632	HLA-DPA1	1215	1797	HLA-DPA1	4580	6477	HLA-DOA			HLA-DOA			HLA-DPA1	2605	1922	HLA-DPA1	431	1032	HLA-DOA	334	47		177	HLA-DOA		43	303	36	HLA-DOA	484	573	571	352	393	756	314	225	HLA-DPA1	2688	2786	HLA-DPA1	17888	8560	HLA-DOA	5
	HLA-DOB	13	31	68	HLA-DPB1	1075	1622	HLA-DPB1	2415	3199	HLA-DOB			HLA-DOB			HLA-DPB1	1438	1223	HLA-DPB1	239	940	HLA-DOB	81	10		60	HLA-DOB		0	0	10	HLA-DOB	100	127	97	106	60	107	70	62	HLA-DPB1	3082	3217	HLA-DPB1	15174	6621	HLA-DOB	4
	HLA-DPA1	2932	8170	10484	HLA-DQA1	0	0	HLA-DQA1	4021	4929	HLA-DPA1			HLA-DPA1			HLA-DQA1	1481	1308	HLA-DQA1	129	619	HLA-DPA1	14624	1793		5284	HLA-DPA1		705	3944	571	HLA-DPA1	8252	11767	10876	7260	7115	13854	6941	5388	HLA-DQA1	2151	1706	HLA-DQA1	15235	7450	HLA-DPA1	273
	HLA-DPB1	0	4	0	HLA-DQA2	0	0	HLA-DQA2	0	0	HLA-DPB1			HLA-DPB1			HLA-DQA2	0	0	HLA-DQA2	0	0	HLA-DPB1	16375	2197		6639	HLA-DPB1		676	3363	1271	HLA-DPB1	9462	13231	13520	7979	7410	16079	7645	5955	HLA-DQA2	0	0	HLA-DQA2	1	0	HLA-DPB1	513
	HLA-DQA1	0	0	0	HLA-DQB1	534	656	HLA-DQB1	1148	1820	HLA-DQA1			HLA-DQA1			HLA-DQB1	412	352	HLA-DQB1	51	123	HLA-DQA1	9509	1088		3437	HLA-DQA1		0	0	0	HLA-DQA1	1	2	0	0	1	5	7	0	HLA-DQB1	568	432	HLA-DQB1	4748	1917	HLA-DQA1	103
	HLA-DQA2	0	0	0	HLA-DRA	2845	4455	HLA-DRA	13537	18907	HLA-DQA2			HLA-DQA2			HLA-DRA	5018	4830	HLA-DRA	419	2037	HLA-DQA2	0	0		0	HLA-DQA2		0	0	0	HLA-DQA2	0	0	0	0	0	0	5	0	HLA-DRA	6546	5390	HLA-DRA	40355	17534	HLA-DQA2	0
	HLA-DQB1	12707	9998	2945	HLA-DRB1	228	459	HLA-DRB1	5922	5914	HLA-DQB1			HLA-DQB1			HLA-DRB1	2218	2404	HLA-DRB1	173	723	HLA-DQB1	1740	180		547	HLA-DQB1		168	912	88	HLA-DQB1	2059	3173	3142	1643	1993	4446	1574	1117	HLA-DRB1	993	986	HLA-DRB1	6278	3563	HLA-DQB1	30
	HLA-DRA	10245	30697	24197	HLA-E	1937	2203	HLA-E	3939	11100	HLA-DRA			HLA-DRA			HLA-E	3519	3875	HLA-E	634	1074	HLA-DRA	63907	8590		22804	HLA-DRA		3245	18890	1899	HLA-DRA	29676	46508	46581	23647	25987	60811	22022	16383	HLA-E	1611	2246	HLA-E	5332	3241	HLA-DRA	726
	HLA-DRB1	2724	7243	6412	HLA-F	0	3	HLA-F	0	26	HLA-DRB1			HLA-DRB1			HLA-F	1	13	HLA-F	0	0	HLA-DRB1	20917	2522		6834	HLA-DRB1		686	3713	529	HLA-DRB1	4194	5595	5650	3546	2323	5500	2038	1633	HLA-F	0	0	HLA-F	0	0	HLA-DRB1	277
	HLA-E	7005	8991	10800	HLA-G	926	665	HLA-G	1090	2811	HLA-E			HLA-E			HLA-G	927	819	HLA-G	164	189	HLA-E	10958	4208		8724	HLA-E		1586	4673	1586	HLA-E	8807	10158	9552	9515	8209	9898	6484	5616	HLA-G	321	357	HLA-G	664	591	HLA-E	1284
	HLA-F	40	26	73	HLA-H	0	0	HLA-H	0	0	HLA-F			HLA-F			HLA-H	0	0	HLA-H	0	0	HLA-F	0	8		15	HLA-F		0	0	12	HLA-F	50	29	36	35	16	44	22	22	HLA-H	0	0	HLA-H	0	0	HLA-F	4
	HLA-G	410	572	1131	HPRT1	849	894	HPRT1	1092	1458	HLA-G			HLA-G			HPRT1	1121	1194	HPRT1	1501	1343	HLA-G	637	477		514	HLA-G		131	319	55	HLA-G	911	1033	969	1096	1005	1159	891	767	HPRT1	663	706	HPRT1	1710	1378	HLA-G	99
	HLA-H	2	0	0	HSP90AA1	50056	40286	HSP90AA1	20187	30027	HLA-H			HLA-H			HSP90AA1	35212	40942	HSP90AA1	57302	47302	HLA-H	0	4		0	HLA-H		0	0	1	HLA-H	28	20	22	2	9	0	6	9	HSP90AA1	21317	18965	HSP90AA1	47483	74137	HLA-H	0
	HPRT1	4925	4612	3514	HSPA1A	344	284	HSPA1A	506	480	HPRT1			HPRT1			HSPA1A	331	887	HSPA1A	625	430	HPRT1	1213	1844		1466	HPRT1		985	994	852	HPRT1	675	1004	823	527	1009	1101	1051	974	HSPA1A	239	247	HSPA1A	202	437	HPRT1	778
	HSP90AA1	62654	63255	62298	ICAM1	1578	1140	ICAM1	3965	3699	HSP90AA1			HSP90AA1			ICAM1	2598	1418	ICAM1	131	259	HSP90AA1	22843	41425		48358	HSP90AA1		34241	28960	24728	HSP90AA1	14361	15674	13776	12508	13044	14310	18920	17562	ICAM1	196	231	ICAM1	1744	1725	HSP90AA1	34143
	HSPA1A	383	503	753	ICAM2	42	74	ICAM2	146	209	HSPA1A			HSPA1A			ICAM2	15	5	ICAM2	139	75	HSPA1A	1115	7931		7807	HSPA1A		422	708	622	HSPA1A	83	93	210	183	56	141	26	45	ICAM2	38	67	ICAM2	328	78	HSPA1A	447
	ICAM1	4496	3581	3381	ICAM3	382	282	ICAM3	590	741	ICAM1			ICAM1			ICAM3	501	366	ICAM3	234	187	ICAM1	3923	2550		2934	ICAM1		3910	2946	1391	ICAM1	5278	6042	5051	6575	6337	5911	3964	3357	ICAM3	419	424	ICAM3	1138	481	ICAM1	1498
	ICAM2	113	128	117	ICAM4	49	59	ICAM4	62	43	ICAM2			ICAM2			ICAM4	31	24	ICAM4	52	61	ICAM2	324	52		139	ICAM2		37	134	28	ICAM2	71	133	128	63	59	133	94	49	ICAM4	42	75	ICAM4	84	69	ICAM2	71
	ICAM3	499	580	604	ICAM5	0	0	ICAM5	0	0	ICAM3			ICAM3			ICAM5	0	0	ICAM5	0	0	ICAM3	637	571		1070	ICAM3		202	318	373	ICAM3	430	504	485	432	432	457	452	387	ICAM5	0	0	ICAM5	0	0	ICAM3	116
	ICAM4	79	63	63	ICOS	0	5	ICOS	8	2	ICAM4			ICAM4			ICOS	22	16	ICOS	0	0	ICAM4	130	73		118	ICAM4		49	21	62	ICAM4	59	78	68	39	41	107	50	36	ICOS	11	25	ICOS	308	168	ICAM4	43
	ICAM5	0	0	0	ICOSLG	12	39	ICOSLG	108	0	ICAM5			ICAM5			ICOSLG	41	15	ICOSLG	6	19	ICAM5	0	0		0	ICAM5		0	0	0	ICAM5	5	0	0	0	0	0	4	0	ICOSLG	22	203	ICOSLG	78	71	ICAM5	2
	ICOS	8	7	33	IDH1	2742	2044	IDH1	2931	4315	ICOS			ICOS			IDH1	3304	1711	IDH1	1323	1242	ICOS	42	6		56	ICOS		0	11	5	ICOS	139	161	233	140	93	162	107	67	IDH1	4436	2154	IDH1	2029	2068	ICOS	5
	ICOSLG	28	59	105	IDH3A	2297	1863	IDH3A	2181	3576	ICOSLG			ICOSLG			IDH3A	1957	1864	IDH3A	1909	1603	ICOSLG	204	114		29	ICOSLG		12	69	14	ICOSLG	98	85	73	57	38	56	41	36	IDH3A	1298	1166	IDH3A	2064	1771	ICOSLG	6
	IDH1	3798	4017	3313	IDO1	0	17	IDO1	40	55	IDH1			IDH1			IDO1	346	742	IDO1	0	7	IDH1	3273	1818		3412	IDH1		1271	2664	1852	IDH1	2633	3306	2867	2061	2510	3308	2801	2601	IDO1	136	213	IDO1	522	278	IDH1	2203
	IDH3A	3103	3609	5437	IFI30	1231	802	IFI30	1569	1852	IDH3A			IDH3A			IFI30	1044	886	IFI30	157	478	IDH3A	1350	1497		2097	IDH3A		3132	2999	1444	IDH3A	2218	2824	2105	1962	2906	2787	3721	3633	IFI30	432	239	IFI30	3682	1876	IDH3A	1127
	IDO1	69	67	204	IFIH1	155	268	IFIH1	326	789	IDO1			IDO1			IFIH1	329	315	IFIH1	22	31	IDO1	1431	44		219	IDO1		30	81	36	IDO1	201	252	322	317	242	501	146	43	IFIH1	40	113	IFIH1	157	242	IDO1	38
	IFI30	5108	8772	5001	IFIT1	65	256	IFIT1	208	2096	IFI30			IFI30			IFIT1	725	808	IFIT1	7	33	IFI30	10065	2631		4564	IFI30		403	2431	138	IFI30	3464	5097	5814	3213	1998	7668	1193	955	IFIT1	55	357	IFIT1	157	66	IFI30	645
	IFIH1	504	585	537	IFIT1L	0	0	IFIT1L	0	0	IFIH1			IFIH1			IFIT1L	0	0	IFIT1L	0	0	IFIH1	953	242		420	IFIH1		52	177	165	IFIH1	563	486	532	537	299	419	349	273	IFIT1L	0	0	IFIT1L	0	0	IFIH1	537
	IFIT1	732	634	548	IFIT2	84	122	IFIT2	110	702	IFIT1			IFIT1			IFIT2	172	169	IFIT2	29	38	IFIT1	1143	405		1153	IFIT1		182	445	233	IFIT1	68	64	41	49	52	86	69	36	IFIT2	63	138	IFIT2	151	85	IFIT1	1924
	IFIT1B	0	0	0	IFIT3	73	91	IFIT3	158	960	IFIT1B			IFIT1B			IFIT3	186	231	IFIT3	6	21	IFIT1B	0	0		0	IFIT1B		0	0	0	IFIT1B	0	1	0	0	0	0	2	0	IFIT3	39	64	IFIT3	115	30	IFIT1B	1
	IFIT2	526	412	292	IFITM1	3766	4668	IFITM1	5292	3661	IFIT2			IFIT2			IFITM1	3933	2267	IFITM1	417	1062	IFIT2	419	91		400	IFIT2		366	712	579	IFIT2	206	164	155	133	121	143	133	95	IFITM1	2363	1603	IFITM1	6286	1881	IFIT2	260
	IFIT3	524	431	332	IFNA1	11	0	IFNA1	0	0	IFIT3			IFIT3			IFNA1	0	0	IFNA1	0	1	IFIT3	535	126		362	IFIT3		111	253	163	IFIT3	161	131	103	105	114	84	122	92	IFNA1	0	0	IFNA1	0	7	IFIT3	421
	IFITM1	9936	9402	5023	IFNA10	8	0	IFNA10	0	0	IFITM1			IFITM1			IFNA10	0	0	IFNA10	0	0	IFITM1	17999	11287		7798	IFITM1		2034	5055	533	IFITM1	5344	5249	6194	5793	12567	11787	10798	8241	IFNA10	0	0	IFNA10	0	0	IFITM1	7390
	IFNA1	0	0	0	IFNA14	0	0	IFNA14	0	0	IFNA1			IFNA1			IFNA14	0	0	IFNA14	0	0	IFNA1	0	0		0	IFNA1		0	0	4	IFNA1	1	0	0	0	1	0	4	5	IFNA14	0	0	IFNA14	0	0	IFNA1	0
	IFNA10	0	0	0	IFNA16	0	0	IFNA16	0	0	IFNA10			IFNA10			IFNA16	0	0	IFNA16	0	0	IFNA10	0	0		0	IFNA10		0	0	6	IFNA10	17	0	0	4	0	0	0	1	IFNA16	0	0	IFNA16	0	0	IFNA10	0
	IFNA14	0	0	0	IFNA2	0	0	IFNA2	0	0	IFNA14			IFNA14			IFNA2	0	0	IFNA2	0	0	IFNA14	0	0		0	IFNA14		0	0	0	IFNA14	0	0	0	0	0	3	4	0	IFNA2	0	0	IFNA2	0	0	IFNA14	0
	IFNA16	0	0	0	IFNA21	0	0	IFNA21	0	0	IFNA16			IFNA16			IFNA21	0	0	IFNA21	0	0	IFNA16	0	0		0	IFNA16		1	0	9	IFNA16	5	0	0	0	0	0	0	6	IFNA21	0	0	IFNA21	0	0	IFNA16	5
	IFNA2	0	0	0	IFNA5	11	0	IFNA5	0	0	IFNA2			IFNA2			IFNA5	0	0	IFNA5	0	0	IFNA2	0	0		0	IFNA2		0	0	0	IFNA2	0	0	0	0	0	0	0	0	IFNA5	0	0	IFNA5	0	0	IFNA2	0
	IFNA21	0	0	0	IFNA6	0	0	IFNA6	0	0	IFNA21			IFNA21			IFNA6	0	0	IFNA6	0	0	IFNA21	0	0		0	IFNA21		0	0	0	IFNA21	0	0	0	0	0	0	0	0	IFNA6	0	0	IFNA6	0	0	IFNA21	0
	IFNA5	0	0	0	IFNA7	0	0	IFNA7	0	0	IFNA5			IFNA5			IFNA7	0	0	IFNA7	0	0	IFNA5	0	0		0	IFNA5		0	0	13	IFNA5	12	0	0	6	0	14	13	0	IFNA7	0	0	IFNA7	0	0	IFNA5	4
	IFNA6	0	1	0	IFNAR1	124	123	IFNAR1	118	115	IFNA6			IFNA6			IFNAR1	92	61	IFNAR1	27	30	IFNA6	0	0		0	IFNA6		0	4	27	IFNA6	0	0	0	0	0	0	0	5	IFNAR1	216	267	IFNAR1	149	127	IFNA6	0
	IFNA7	0	0	0	IFNAR2	743	777	IFNAR2	1164	1231	IFNA7			IFNA7			IFNAR2	511	477	IFNAR2	218	280	IFNA7	0	0		0	IFNA7		0	0	3	IFNA7	0	0	0	0	0	0	0	0	IFNAR2	2188	1969	IFNAR2	1338	1031	IFNA7	0
	IFNAR1	293	304	304	IFNB1	0	0	IFNB1	0	0	IFNAR1			IFNAR1			IFNB1	0	0	IFNB1	0	0	IFNAR1	109	190		131	IFNAR1		121	217	118	IFNAR1	314	300	327	292	205	270	224	189	IFNB1	0	0	IFNB1	0	0	IFNAR1	38
	IFNAR2	3226	3061	1541	IFNE	0	0	IFNE	0	0	IFNAR2			IFNAR2			IFNE	0	0	IFNE	0	2	IFNAR2	2581	1321		1937	IFNAR2		1965	2659	1924	IFNAR2	1890	1919	1909	1800	1266	1648	1212	1273	IFNE	54	56	IFNE	66	817	IFNAR2	692
	IFNB1	0	0	0	IFNG	0	2	IFNG	2	0	IFNB1			IFNB1			IFNG	23	22	IFNG	0	9	IFNB1	0	3		15	IFNB1		0	0	12	IFNB1	1	0	0	0	0	5	0	0	IFNG	3	7	IFNG	92	102	IFNB1	8
	IFNE	0	7	0	IFNGR1	3457	3591	IFNGR1	2969	2644	IFNE			IFNE			IFNGR1	1805	1430	IFNGR1	920	876	IFNE	0	0		8	IFNE		0	0	15	IFNE	20	44	42	0	23	60	12	30	IFNGR1	1760	2225	IFNGR1	2485	2419	IFNE	2
	IFNG	0	0	0	IFNGR2	2510	2241	IFNGR2	5762	6803	IFNG			IFNG			IFNGR2	1269	1025	IFNGR2	662	669	IFNG	197	27		122	IFNG		0	0	0	IFNG	52	74	133	51	74	124	26	8	IFNGR2	2681	2712	IFNGR2	3124	2632	IFNG	1
	IFNGR1	2470	3577	3299	IFNK	0	0	IFNK	0	0	IFNGR1			IFNGR1			IFNK	0	0	IFNK	0	0	IFNGR1	2057	1309		2062	IFNGR1		1112	3255	4023	IFNGR1	2187	2975	2562	2275	1876	2742	2187	1867	IFNK	0	0	IFNK	0	0	IFNGR1	493
	IFNGR2	2750	3045	2124	IFNW1	0	0	IFNW1	0	0	IFNGR2			IFNGR2			IFNW1	0	0	IFNW1	0	0	IFNGR2	6107	4091		3336	IFNGR2		1651	2303	1403	IFNGR2	2293	2614	2056	1943	1796	2341	1452	1396	IFNW1	0	0	IFNW1	0	0	IFNGR2	1072
	IFNK	0	0	0	IGF1R	3144	2560	IGF1R	4962	7687	IFNK			IFNK			IGF1R	1596	1260	IGF1R	250	152	IFNK	0	0		0	IFNK		0	0	3	IFNK	0	0	0	0	0	0	0	0	IGF1R	4847	3731	IGF1R	3252	6636	IFNK	1
	IFNL1	0	0	0	IGF2R	1453	1441	IGF2R	1499	1912	IFNL1			IFNL1			IGF2R	1229	1035	IGF2R	447	319	IFNL1	0	0		3	IFNL1		0	0	12	IFNL1	10	5	0	0	0	0	10	0	IGF2R	986	859	IGF2R	786	1607	IFNL1	6
	IFNL2	0	0	0	IKBKB	421	515	IKBKB	534	318	IFNL2			IFNL2			IKBKB	306	432	IKBKB	272	199	IFNL2	0	0		0	IFNL2		0	0	13	IFNL2	15	0	0	17	2	0	0	1	IKBKB	552	704	IKBKB	479	602	IFNL2	0
	IFNLR1	35	18	10	IKBKE	205	298	IKBKE	314	84	IFNLR1			IFNLR1			IKBKE	123	123	IKBKE	64	73	IFNLR1	0	16		8	IFNLR1		4	14	13	IFNLR1	7	9	7	0	0	0	9	0	IKBKE	259	231	IKBKE	695	620	IFNLR1	1
	IFNW1	6	11	0	IKBKG	635	445	IKBKG	1096	1166	IFNW1			IFNW1			IKBKG	432	468	IKBKG	487	383	IFNW1	0	0		0	IFNW1		0	0	5	IFNW1	6	8	7	6	0	7	2	0	IKBKG	598	503	IKBKG	526	503	IFNW1	0
	IGF1R	2193	1841	1713	IKZF1	0	8	IKZF1	2	2	IGF1R			IGF1R			IKZF1	0	0	IKZF1	0	0	IGF1R	637	2084		703	IGF1R		1540	1821	2765	IGF1R	5289	4528	4441	4869	2704	2776	2341	2657	IKZF1	2	12	IKZF1	109	47	IGF1R	1716
	IGF2R	3895	4089	2775	IL10	14	2	IL10	40	0	IGF2R			IGF2R			IL10	0	0	IL10	0	7	IGF2R	1125	1491		1650	IGF2R		1606	1901	2230	IGF2R	3228	4406	3103	3788	2058	2481	2274	2249	IL10	0	0	IL10	21	49	IGF2R	821
	IKBKB	392	498	515	IL10RA	175	261	IL10RA	386	465	IKBKB			IKBKB			IL10RA	422	170	IL10RA	11	57	IKBKB	359	264		445	IKBKB		422	759	2066	IKBKB	772	638	653	706	283	410	308	344	IL10RA	162	192	IL10RA	1004	647	IKBKB	149
	IKBKE	301	310	223	IL10RB	1286	1248	IL10RB	1409	1296	IKBKE			IKBKE			IL10RB	530	573	IL10RB	373	462	IKBKE	637	254		624	IKBKE		29	154	216	IKBKE	429	392	437	397	151	262	66	89	IL10RB	942	1287	IL10RB	1582	1293	IKBKE	94
	IKBKG	1615	1601	1828	IL11	0	1	IL11	24	0	IKBKG			IKBKG			IL11	25	7	IL11	0	1	IKBKG	689	672		682	IKBKG		356	548	570	IKBKG	571	537	574	563	325	434	307	309	IL11	70	131	IL11	0	0	IKBKG	137
	IKZF1	6	53	31	IL11RA	41	26	IL11RA	112	57	IKZF1			IKZF1			IL11RA	20	2	IL11RA	277	244	IKZF1	74	0		35	IKZF1		1	13	5	IKZF1	118	124	168	107	54	133	69	43	IL11RA	342	763	IL11RA	70	164	IKZF1	1
	IL10	38	60	109	IL12A	0	0	IL12A	0	0	IL10			IL10			IL12A	1	0	IL12A	0	0	IL10	11	49		79	IL10		0	0	0	IL10	24	29	28	6	19	43	7	13	IL12A	0	16	IL12A	49	47	IL10	8
	IL10RA	290	777	934	IL12B	0	0	IL12B	0	0	IL10RA			IL10RA			IL12B	0	0	IL12B	0	0	IL10RA	1635	203		433	IL10RA		60	413	60	IL10RA	790	1041	920	698	537	1012	626	479	IL12B	0	0	IL12B	0	0	IL10RA	55
	IL10RB	1527	1778	1579	IL12RB1	0	0	IL12RB1	0	30	IL10RB			IL10RB			IL12RB1	0	0	IL12RB1	0	0	IL10RB	1660	1221		1633	IL10RB		885	1272	866	IL10RB	1097	1158	1063	1029	753	1091	809	738	IL12RB1	0	0	IL12RB1	23	22	IL10RB	399
	IL11	8	0	0	IL12RB2	511	419	IL12RB2	496	787	IL11			IL11			IL12RB2	522	599	IL12RB2	184	152	IL11	584	290		16	IL11		0	0	0	IL11	4	1	0	0	0	0	4	0	IL12RB2	135	80	IL12RB2	239	203	IL11	1
	IL11RA	126	139	206	IL13	0	0	IL13	0	11	IL11RA			IL11RA			IL13	6	0	IL13	0	3	IL11RA	106	146		278	IL11RA		21	44	64	IL11RA	34	43	59	54	12	22	35	31	IL13	0	0	IL13	0	13	IL11RA	108
	IL12A	18	11	0	IL13RA1	1111	820	IL13RA1	1831	3784	IL12A			IL12A			IL13RA1	1786	1568	IL13RA1	655	1514	IL12A	0	11		8	IL12A		0	0	0	IL12A	0	11	6	0	0	0	0	0	IL13RA1	1376	1750	IL13RA1	1740	1070	IL12A	4
	IL12B	0	0	0	IL13RA2	0	0	IL13RA2	176	190	IL12B			IL12B			IL13RA2	11	38	IL13RA2	0	0	IL12B	0	0		0	IL12B		0	0	0	IL12B	0	2	0	0	0	0	0	0	IL13RA2	919	183	IL13RA2	0	0	IL12B	0
	IL12RB1	85	95	39	IL15	0	18	IL15	36	74	IL12RB1			IL12RB1			IL15	1	5	IL15	0	8	IL12RB1	28	3		13	IL12RB1		0	0	0	IL12RB1	55	67	75	37	18	46	23	13	IL15	79	134	IL15	94	22	IL12RB1	0
	IL12RB2	40	149	183	IL15RA	0	0	IL15RA	0	0	IL12RB2			IL12RB2			IL15RA	0	0	IL15RA	0	0	IL12RB2	113	243		252	IL12RB2		0	0	0	IL12RB2	12	11	7	0	8	22	0	1	IL15RA	0	0	IL15RA	0	71	IL12RB2	27
	IL13	3	0	0	IL16	2947	2179	IL16	2645	946	IL13			IL13			IL16	1506	1331	IL16	260	267	IL13	0	1		0	IL13		0	0	5	IL13	8	2	4	0	11	18	0	4	IL16	207	331	IL16	2217	1395	IL13	3
	IL13RA1	465	1017	435	IL17C	0	0	IL17C	0	0	IL13RA1			IL13RA1			IL17C	0	0	IL17C	0	0	IL13RA1	1849	1299		2226	IL13RA1		2325	4155	2212	IL13RA1	2360	2365	2276	2545	1924	2566	1721	1716	IL17C	0	0	IL17C	0	0	IL13RA1	349
	IL13RA2	1057	248	0	IL17D	108	143	IL17D	50	687	IL13RA2			IL13RA2			IL17D	17	86	IL17D	126	93	IL13RA2	1969	5801		345	IL13RA2		0	92	69	IL13RA2	1	23	3	6	0	0	6	3	IL17D	1450	3161	IL17D	113	239	IL13RA2	0
	IL15	78	80	20	IL17F	0	4	IL17F	0	0	IL15			IL15			IL17F	0	0	IL17F	0	0	IL15	320	293		134	IL15		29	42	42	IL15	68	65	49	54	12	63	38	30	IL17F	0	0	IL17F	0	0	IL15	10
	IL15RA	56	82	26	IL17RA	694	489	IL17RA	576	550	IL15RA			IL15RA			IL17RA	2389	1104	IL17RA	392	399	IL15RA	92	24		54	IL15RA		1	36	12	IL15RA	50	78	77	75	36	63	34	22	IL17RA	579	616	IL17RA	766	612	IL15RA	4
	IL16	113	349	534	IL17RC	269	335	IL17RC	520	671	IL16			IL16			IL17RC	77	102	IL17RC	73	56	IL16	531	165		476	IL16		75	318	248	IL16	830	938	894	649	345	607	474	377	IL17RC	369	655	IL17RC	220	234	IL16	243
	IL17C	0	0	0	IL17RD	134	519	IL17RD	50	64	IL17C			IL17C			IL17RD	4	0	IL17RD	1	3	IL17C	0	0		0	IL17C		0	0	8	IL17C	8	0	0	0	0	0	8	1	IL17RD	5976	1994	IL17RD	190	368	IL17C	0
	IL17D	118	337	1139	IL17RE	0	0	IL17RE	0	0	IL17D			IL17D			IL17RE	0	0	IL17RE	98	93	IL17D	0	91		243	IL17D		688	1149	2346	IL17D	98	114	100	98	91	111	181	200	IL17RE	3	38	IL17RE	27	7	IL17D	234
	IL17F	0	0	16	IL18	15	32	IL18	122	79	IL17F			IL17F			IL18	111	83	IL18	3	22	IL17F	0	0		0	IL17F		0	0	0	IL17F	10	6	4	12	0	0	0	5	IL18	13	7	IL18	281	217	IL17F	0
	IL17RA	648	774	758	IL18BP	39	23	IL18BP	62	33	IL17RA			IL17RA			IL18BP	7	24	IL18BP	15	15	IL17RA	717	615		374	IL17RA		344	793	937	IL17RA	871	1075	1119	887	455	995	342	380	IL18BP	44	53	IL18BP	102	152	IL17RA	141
	IL17RC	524	480	525	IL18R1	1	1	IL18R1	36	0	IL17RC			IL17RC			IL18R1	16	0	IL18R1	0	7	IL17RC	194	314		383	IL17RC		192	460	485	IL17RC	558	451	427	444	239	274	253	223	IL18R1	11	56	IL18R1	269	95	IL17RC	68
	IL17RD	82	136	114	IL18RAP	0	0	IL18RAP	0	0	IL17RD			IL17RD			IL18RAP	0	0	IL18RAP	0	0	IL17RD	0	68		70	IL17RD		157	104	134	IL17RD	100	100	75	80	113	111	45	73	IL18RAP	0	0	IL18RAP	23	24	IL17RD	13
	IL17RE	26	8	0	IL1A	0	20	IL1A	0	26	IL17RE			IL17RE			IL1A	12	13	IL1A	0	3	IL17RE	0	9		0	IL17RE		4	18	37	IL17RE	17	15	45	22	8	10	7	0	IL1A	5	0	IL1A	0	3	IL17RE	0
	IL18	87	271	164	IL1B	8	5	IL1B	54	16	IL18			IL18			IL1B	206	75	IL1B	8	16	IL18	742	96		329	IL18		12	107	37	IL18	261	319	446	282	127	317	106	109	IL1B	95	43	IL1B	113	88	IL18	8
	IL18BP	59	109	133	IL1F10	0	0	IL1F10	0	0	IL18BP			IL18BP			IL1F10	0	0	IL1F10	0	0	IL18BP	155	39		56	IL18BP		3	21	27	IL18BP	126	142	133	130	90	143	53	23	IL1F10	0	0	IL1F10	0	0	IL18BP	11
	IL18R1	0	24	8	IL1F5	0	0	IL1F5	0	0	IL18R1			IL18R1			IL1F5	0	0	IL1F5	0	0	IL18R1	78	0		38	IL18R1		0	0	10	IL18R1	63	228	67	41	19	48	18	25	IL1F5	0	0	IL1F5	0	0	IL18R1	0
	IL18RAP	7	21	12	IL1F6	0	0	IL1F6	0	0	IL18RAP			IL18RAP			IL1F6	0	0	IL1F6	0	0	IL18RAP	0	28		26	IL18RAP		0	0	2	IL18RAP	94	89	64	69	31	101	27	13	IL1F6	0	0	IL1F6	0	0	IL18RAP	1
	IL1A	0	0	0	IL1F7	0	0	IL1F7	0	0	IL1A			IL1A			IL1F7	0	0	IL1F7	0	1	IL1A	0	1		0	IL1A		0	0	0	IL1A	7	4	0	2	0	0	0	0	IL1F7	0	0	IL1F7	0	0	IL1A	0
	IL1B	359	136	307	IL1F8	0	0	IL1F8	0	0	IL1B			IL1B			IL1F8	0	16	IL1F8	0	1	IL1B	992	605		9	IL1B		24	14	9	IL1B	94	151	100	75	80	238	1	0	IL1F8	0	2	IL1F8	0	2	IL1B	18
	IL1F10	18	8	15	IL1F9	0	5	IL1F9	4	72	IL1F10			IL1F10			IL1F9	15	13	IL1F9	0	3	IL1F10	0	10		7	IL1F10		6	6	1	IL1F10	4	5	0	12	0	20	13	7	IL1F9	0	20	IL1F9	41	17	IL1F10	2
	IL1R1	296	1283	2585	IL1R1	0	19	IL1R1	198	55	IL1R1			IL1R1			IL1R1	93	57	IL1R1	3	41	IL1R1	700	79		214	IL1R1		207	450	82	IL1R1	103	149	177	123	81	194	120	79	IL1R1	10	18	IL1R1	371	91	IL1R1	22
	IL1R2	8	0	0	IL1R2	11	0	IL1R2	22	2	IL1R2			IL1R2			IL1R2	0	0	IL1R2	2	0	IL1R2	21	28		41	IL1R2		3	4	4	IL1R2	13	12	15	6	3	0	11	0	IL1R2	0	5	IL1R2	11	2	IL1R2	5
	IL1RAP	2839	1443	524	IL1RAP	899	1203	IL1RAP	810	1200	IL1RAP			IL1RAP			IL1RAP	730	346	IL1RAP	148	206	IL1RAP	1403	1861		1340	IL1RAP		1784	3399	2479	IL1RAP	1098	1257	936	1275	884	792	552	502	IL1RAP	579	1090	IL1RAP	84	312	IL1RAP	388
	IL1RL1	35	16	7	IL1RL1	0	0	IL1RL1	0	0	IL1RL1			IL1RL1			IL1RL1	0	0	IL1RL1	0	0	IL1RL1	18	9		13	IL1RL1		6	30	10	IL1RL1	17	29	7	11	0	31	23	13	IL1RL1	0	0	IL1RL1	0	0	IL1RL1	0
	IL1RL2	24	24	20	IL1RL2	0	0	IL1RL2	0	0	IL1RL2			IL1RL2			IL1RL2	0	0	IL1RL2	14	11	IL1RL2	0	32		34	IL1RL2		16	11	21	IL1RL2	57	51	62	48	94	92	83	91	IL1RL2	0	0	IL1RL2	0	36	IL1RL2	16
	IL1RN	143	89	202	IL1RN	43	80	IL1RN	30	16	IL1RN			IL1RN			IL1RN	34	45	IL1RN	20	44	IL1RN	211	154		262	IL1RN		47	32	23	IL1RN	64	128	46	57	39	65	26	15	IL1RN	70	44	IL1RN	15	34	IL1RN	114
	IL2	0	0	0	IL2	0	0	IL2	0	0	IL2			IL2			IL2	0	0	IL2	0	0	IL2	0	0		0	IL2		0	0	0	IL2	27	9	7	8	7	16	5	16	IL2	0	0	IL2	11	0	IL2	0
	IL20	11	4	0	IL20	0	0	IL20	0	0	IL20			IL20			IL20	0	0	IL20	0	0	IL20	0	3		8	IL20		1	0	6	IL20	19	16	7	19	9	3	11	17	IL20	0	0	IL20	0	0	IL20	0
	IL20RA	0	1	0	IL20RA	0	0	IL20RA	0	2	IL20RA			IL20RA			IL20RA	0	0	IL20RA	0	0	IL20RA	0	0		0	IL20RA		0	0	13	IL20RA	10	0	0	0	0	0	4	0	IL20RA	0	3	IL20RA	0	0	IL20RA	7
	IL20RB	53	27	0	IL20RB	0	4	IL20RB	22	2	IL20RB			IL20RB			IL20RB	15	6	IL20RB	0	0	IL20RB	0	7		20	IL20RB		16	7	28	IL20RB	5	19	20	9	9	10	9	11	IL20RB	11	23	IL20RB	1	37	IL20RB	21
	IL21	0	0	0	IL21	0	0	IL21	0	0	IL21			IL21			IL21	0	0	IL21	0	0	IL21	0	0		0	IL21		0	0	0	IL21	21	13	13	15	4	41	6	0	IL21	0	0	IL21	1	0	IL21	0
	IL21R	5	8	12	IL21R	0	2	IL21R	0	0	IL21R			IL21R			IL21R	29	12	IL21R	0	0	IL21R	253	11		26	IL21R		0	4	7	IL21R	127	169	227	126	97	266	50	37	IL21R	17	0	IL21R	361	108	IL21R	3
	IL22	0	4	0	IL22	0	0	IL22	0	0	IL22			IL22			IL22	0	0	IL22	0	0	IL22	0	4		5	IL22		0	0	5	IL22	5	0	0	0	0	0	0	0	IL22	0	0	IL22	0	0	IL22	1
	IL22RA1	11	0	0	IL22RA1	18	18	IL22RA1	8	11	IL22RA1			IL22RA1			IL22RA1	0	0	IL22RA1	0	0	IL22RA1	11	0		9	IL22RA1		0	0	1	IL22RA1	23	19	23	10	15	35	11	22	IL22RA1	0	0	IL22RA1	0	0	IL22RA1	0
	IL23A	0	0	0	IL23A	0	8	IL23A	0	0	IL23A			IL23A			IL23A	0	6	IL23A	0	0	IL23A	0	3		0	IL23A		0	0	10	IL23A	12	9	0	0	0	1	5	6	IL23A	0	0	IL23A	13	2	IL23A	0
	IL23R	2	3	0	IL23R	0	0	IL23R	0	0	IL23R			IL23R			IL23R	0	0	IL23R	0	0	IL23R	0	0		0	IL23R		0	0	8	IL23R	28	44	91	43	26	52	12	0	IL23R	5	0	IL23R	0	3	IL23R	0
	IL24	0	0	0	IL24	12	25	IL24	0	0	IL24			IL24			IL24	0	0	IL24	1	5	IL24	0	4		0	IL24		0	0	0	IL24	0	0	0	0	0	0	0	0	IL24	0	5	IL24	76	58	IL24	10
	IL25	0	0	0	IL25	0	0	IL25	0	0	IL25			IL25			IL25	0	0	IL25	0	3	IL25	0	0		0	IL25		0	0	0	IL25	0	0	0	0	0	0	0	0	IL25	0	0	IL25	0	0	IL25	0
	IL26	0	0	0	IL26	0	4	IL26	12	0	IL26			IL26			IL26	0	0	IL26	0	5	IL26	0	0		4	IL26		0	0	0	IL26	13	13	51	16	2	27	0	1	IL26	0	0	IL26	0	0	IL26	0
	IL27	0	0	0	IL27	0	0	IL27	0	0	IL27			IL27			IL27	0	0	IL27	0	0	IL27	0	0		3	IL27		0	0	6	IL27	20	12	0	11	0	0	0	0	IL27	0	0	IL27	0	2	IL27	0
	IL27RA	693	622	106	IL27RA	76	207	IL27RA	998	415	IL27RA			IL27RA			IL27RA	108	88	IL27RA	43	48	IL27RA	506	580		216	IL27RA		503	1457	1001	IL27RA	483	506	537	448	329	593	110	95	IL27RA	146	210	IL27RA	756	980	IL27RA	145
	IL2RA	144	89	182	IL28A	1	0	IL28A	0	0	IL2RA			IL2RA			IL28A	0	0	IL28A	10	11	IL2RA	408	61		59	IL2RA		22	201	18	IL2RA	506	501	490	323	471	993	150	107	IL28A	0	0	IL28A	0	0	IL2RA	21
	IL2RB	79	161	167	IL28RA	468	597	IL28RA	592	668	IL2RB			IL2RB			IL28RA	273	116	IL28RA	0	0	IL2RB	408	116		96	IL2RB		32	82	38	IL2RB	238	309	282	267	193	302	191	155	IL28RA	0	15	IL28RA	62	15	IL2RB	21
	IL2RG	94	212	372	IL29	0	0	IL29	6	9	IL2RG			IL2RG			IL29	7	1	IL29	4	7	IL2RG	826	251		266	IL2RG		26	126	48	IL2RG	540	868	1083	591	538	1245	420	316	IL29	6	0	IL29	0	0	IL2RG	17
	IL3	7	3	2	IL2RA	30	32	IL2RA	136	93	IL3			IL3			IL2RA	12	24	IL2RA	0	17	IL3	0	4		0	IL3		7	7	3	IL3	17	15	13	12	0	22	4	3	IL2RA	71	56	IL2RA	489	729	IL3	0
	IL31	7	0	0	IL2RB	25	31	IL2RB	52	103	IL31			IL31			IL2RB	154	153	IL2RB	2	13	IL31	0	0		0	IL31		0	0	0	IL31	8	0	0	12	0	7	0	0	IL2RB	27	49	IL2RB	471	278	IL31	0
	IL31RA	96	41	0	IL2RG	23	45	IL2RG	80	137	IL31RA			IL31RA			IL2RG	63	53	IL2RG	6	18	IL31RA	0	0		0	IL31RA		0	0	2	IL31RA	5	0	0	0	0	0	0	0	IL2RG	91	92	IL2RG	1486	495	IL31RA	0
	IL32	15610	13070	10355	IL3	0	0	IL3	0	0	IL32			IL32			IL3	0	0	IL3	0	0	IL32	6384	11308		8396	IL32		5986	10872	7827	IL32	8620	10940	8482	21432	9725	9216	9827	7223	IL3	0	0	IL3	0	0	IL32	6009
	IL33	904	542	265	IL31	0	0	IL31	0	0	IL33			IL33			IL31	0	0	IL31	0	0	IL33	566	389		236	IL33		1123	1061	97	IL33	124	140	148	109	176	355	367	193	IL31	0	0	IL31	0	0	IL33	50
	IL34	27	62	141	IL31RA	0	1	IL31RA	0	0	IL34			IL34			IL31RA	6	0	IL31RA	0	0	IL34	0	38		17	IL34		4	41	57	IL34	18	8	26	10	11	8	20	7	IL31RA	0	2	IL31RA	25	8	IL34	1
	IL36A	0	0	0	IL32	10957	7223	IL32	36844	18259	IL36A			IL36A			IL32	4095	5414	IL32	3083	2732	IL36A	0	0		0	IL36A		0	0	4	IL36A	0	0	0	0	0	0	0	5	IL32	6339	5291	IL32	6923	7090	IL36A	0
	IL36B	28	49	44	IL33	132	70	IL33	400	221	IL36B			IL36B			IL33	12	43	IL33	0	22	IL36B	21	0		15	IL36B		19	17	26	IL36B	13	16	29	0	34	43	42	41	IL33	4	61	IL33	729	203	IL36B	9
	IL36G	0	0	0	IL34	0	8	IL34	16	96	IL36G			IL36G			IL34	10	0	IL34	0	7	IL36G	0	0		0	IL36G		0	0	0	IL36G	6	0	0	0	0	0	0	0	IL34	0	13	IL34	35	2	IL36G	0
	IL36RN	13	13	0	IL3RA	2	26	IL3RA	4	0	IL36RN			IL36RN			IL3RA	11	8	IL3RA	0	11	IL36RN	0	17		8	IL36RN		0	0	16	IL36RN	13	12	19	0	0	16	10	8	IL3RA	0	5	IL3RA	66	39	IL36RN	1
	IL37	0	0	0	IL4R	46	90	IL4R	598	185	IL37			IL37			IL4R	220	96	IL4R	32	80	IL37	0	0		0	IL37		0	0	0	IL37	15	34	12	8	8	1	8	1	IL4R	131	224	IL4R	764	663	IL37	0
	IL3RA	60	89	65	IL5	0	1	IL5	0	0	IL3RA			IL3RA			IL5	0	0	IL5	0	0	IL3RA	158	70		68	IL3RA		24	89	69	IL3RA	156	165	177	85	62	239	42	17	IL5	0	0	IL5	0	0	IL3RA	11
	IL4R	376	519	368	IL5RA	0	0	IL5RA	0	0	IL4R			IL4R			IL5RA	0	0	IL5RA	0	0	IL4R	746	492		244	IL4R		91	299	87	IL4R	457	647	558	562	380	658	414	339	IL5RA	0	0	IL5RA	0	0	IL4R	120
	IL5	0	0	0	IL6	36	19	IL6	20	6	IL5			IL5			IL6	37	29	IL6	7	37	IL5	0	0		0	IL5		0	0	0	IL5	3	0	0	0	0	0	0	0	IL6	56	30	IL6	117	2	IL5	0
	IL5RA	1	0	31	IL6R	3714	2018	IL6R	320	557	IL5RA			IL5RA			IL6R	1245	489	IL6R	213	170	IL5RA	0	0		0	IL5RA		0	0	1	IL5RA	0	0	0	0	0	5	0	1	IL6R	11	53	IL6R	332	385	IL5RA	0
	IL6	160	80	118	IL6ST	969	1731	IL6ST	4614	7839	IL6			IL6			IL6ST	878	714	IL6ST	834	892	IL6	475	84		67	IL6		33	82	23	IL6	50	89	81	52	36	69	26	11	IL6ST	6475	14251	IL6ST	4858	3975	IL6	10
	IL6R	116	276	416	IL7	0	0	IL7	0	0	IL6R			IL6R			IL7	0	0	IL7	0	0	IL6R	412	762		939	IL6R		271	201	220	IL6R	1495	1198	1290	1567	820	734	532	477	IL7	0	3	IL7	25	0	IL6R	13
	IL6ST	7208	7630	7705	IL7R	0	27	IL7R	56	14	IL6ST			IL6ST			IL7R	20	11	IL7R	0	8	IL6ST	5196	3633		5717	IL6ST		4610	14485	12645	IL6ST	8862	7079	7741	8308	5790	6167	7940	8038	IL7R	66	36	IL7R	908	232	IL6ST	3044
	IL7	32	28	29	IL8	706	244	IL8	1235	81	IL7			IL7			IL8	425	212	IL8	387	893	IL7	0	3		24	IL7		0	0	12	IL7	103	54	93	73	55	101	60	73	IL8	869	676	IL8	127	20	IL7	6
	IL7R	81	62	147	IL8RA	13	5	IL8RA	0	0	IL7R			IL7R			IL8RA	0	0	IL8RA	0	0	IL7R	106	65		93	IL7R		0	101	23	IL7R	322	469	597	323	209	605	285	180	IL8RA	0	0	IL8RA	0	0	IL7R	8
	IL9	0	0	0	IL8RB	0	0	IL8RB	0	0	IL9			IL9			IL8RB	0	8	IL8RB	18	0	IL9	0	0		0	IL9		0	0	0	IL9	4	0	0	0	0	0	1	0	IL8RB	0	0	IL8RB	0	0	IL9	0
	IL9R	0	0	0	IL9	0	0	IL9	0	0	IL9R			IL9R			IL9	0	0	IL9	0	0	IL9R	0	0		0	IL9R		0	0	13	IL9R	5	1	3	0	10	0	8	0	IL9	0	0	IL9	0	0	IL9R	0
	INSR	565	705	871	IL9R	0	0	IL9R	0	0	INSR			INSR			IL9R	0	0	IL9R	0	0	INSR	563	461		239	INSR		522	1044	905	INSR	2355	1975	2208	2239	1484	1513	1502	1650	IL9R	0	0	IL9R	0	0	INSR	128
	IRAK1	1124	1323	810	INSR	713	691	INSR	950	1134	IRAK1			IRAK1			INSR	472	373	INSR	156	266	IRAK1	703	837		698	IRAK1		216	464	379	IRAK1	835	921	852	739	871	893	895	832	INSR	1207	2074	INSR	743	1697	IRAK1	336
	IRAK3	35	79	44	IRAK1	614	425	IRAK1	940	586	IRAK3			IRAK3			IRAK1	403	306	IRAK1	352	303	IRAK3	56	74		195	IRAK3		11	65	25	IRAK3	163	220	222	106	20	115	11	31	IRAK1	1501	841	IRAK1	806	697	IRAK3	3
	IREB2	3019	3180	3698	IRAK3	0	10	IRAK3	26	0	IREB2			IREB2			IRAK3	15	5	IRAK3	45	46	IREB2	1090	1190		1487	IREB2		2329	2680	2387	IREB2	1120	1290	1182	1053	1006	1197	1246	1262	IRAK3	481	270	IRAK3	50	30	IREB2	1307
	IRF1	423	510	853	IREB2	623	612	IREB2	1146	1347	IRF1			IRF1			IREB2	539	415	IREB2	908	674	IRF1	2032	207		651	IRF1		92	201	118	IRF1	686	751	846	860	715	966	457	361	IREB2	2217	1830	IREB2	1368	1288	IRF1	105
	IRF2	727	869	705	IRF1	8	73	IRF1	198	289	IRF2			IRF2			IRF1	64	71	IRF1	10	26	IRF2	651	438		598	IRF2		265	455	292	IRF2	802	914	781	849	663	671	622	569	IRF1	74	95	IRF1	312	171	IRF2	203
	IRF3	201	172	137	IRF2	679	636	IRF2	988	1260	IRF3			IRF3			IRF2	408	313	IRF2	66	104	IRF3	215	224		234	IRF3		65	104	127	IRF3	292	220	262	247	128	213	104	114	IRF2	752	848	IRF2	1073	1098	IRF3	72
	IRF4	791	2036	5818	IRF3	51	117	IRF3	136	139	IRF4			IRF4			IRF3	61	36	IRF3	25	23	IRF4	348	651		1992	IRF4		1500	500	1129	IRF4	2829	3176	2954	3032	2677	2371	2398	2348	IRF3	144	185	IRF3	62	80	IRF4	868
	IRF5	123	162	98	IRF4	2664	1903	IRF4	7353	14494	IRF5			IRF5			IRF4	2262	1639	IRF4	4165	3474	IRF5	71	38		95	IRF5		21	63	14	IRF5	161	171	149	96	62	152	33	33	IRF4	14	15	IRF4	872	327	IRF5	15
	IRF6	10	0	0	IRF5	15	67	IRF5	232	57	IRF6			IRF6			IRF5	4	8	IRF5	0	4	IRF6	0	0		0	IRF6		0	9	9	IRF6	0	0	0	0	0	0	0	0	IRF5	0	0	IRF5	86	54	IRF6	0
	IRF7	538	521	490	IRF6	16	27	IRF6	158	62	IRF7			IRF7			IRF6	0	0	IRF6	0	0	IRF7	1649	664		833	IRF7		112	218	104	IRF7	320	392	379	359	325	342	155	125	IRF6	0	0	IRF6	0	0	IRF7	1205
	IRF8	133	378	347	IRF7	113	178	IRF7	154	439	IRF8			IRF8			IRF7	494	545	IRF7	34	50	IRF8	644	63		289	IRF8		50	282	55	IRF8	570	660	695	582	328	703	252	233	IRF7	65	120	IRF7	204	115	IRF8	15
	IRF9	2909	3090	3457	IRF8	27	48	IRF8	108	149	IRF9			IRF9			IRF8	12	20	IRF8	9	34	IRF9	2647	1459		1832	IRF9		638	1435	1054	IRF9	2600	2630	2664	3044	1802	2079	1419	1305	IRF8	22	26	IRF8	383	207	IRF9	1805
	ITGAE	682	754	1368	IRF9	1315	1245	IRF9	1022	2347	ITGAE			ITGAE			IRF9	1891	1852	IRF9	484	538	ITGAE	419	394		917	ITGAE		539	530	224	ITGAE	261	415	424	256	393	486	346	296	IRF9	911	1465	IRF9	1130	1305	ITGAE	312
	ITGAL	102	192	129	ITGAE	500	487	ITGAE	648	963	ITGAL			ITGAL			ITGAE	246	298	ITGAE	760	617	ITGAL	380	52		112	ITGAL		4	69	20	ITGAL	332	469	485	333	140	387	128	117	ITGAE	553	437	ITGAE	373	420	ITGAL	6
	ITGAM	387	582	456	ITGAL	12	38	ITGAL	36	72	ITGAM			ITGAM			ITGAL	49	39	ITGAL	0	6	ITGAM	721	145		311	ITGAM		62	220	55	ITGAM	834	1095	956	606	219	1324	182	175	ITGAL	63	39	ITGAL	446	393	ITGAM	20
	ITGAV	900	1191	998	ITGAM	163	152	ITGAM	460	613	ITGAV			ITGAV			ITGAM	101	88	ITGAM	36	83	ITGAV	3189	1021		3136	ITGAV		1799	3967	5820	ITGAV	2776	2447	2392	3172	739	1453	821	962	ITGAM	141	92	ITGAM	377	178	ITGAV	708
	ITGAX	1088	1434	928	ITGAV	437	1109	ITGAV	1805	2579	ITGAX			ITGAX			ITGAV	1492	1268	ITGAV	518	525	ITGAX	563	360		470	ITGAX		119	380	26	ITGAX	858	1494	1654	613	205	1218	184	123	ITGAV	2330	2505	ITGAV	1972	1617	ITGAX	46
	ITGB2	873	2068	1225	ITGAX	475	331	ITGAX	480	311	ITGB2			ITGB2			ITGAX	263	196	ITGAX	72	139	ITGB2	2099	305		960	ITGB2		189	979	107	ITGB2	2361	3500	3372	1687	930	3605	619	496	ITGAX	158	90	ITGAX	817	388	ITGB2	44
	ITK	6	23	83	ITGB2	211	294	ITGB2	850	601	ITK			ITK			ITGB2	222	225	ITGB2	35	120	ITK	173	20		93	ITK		0	19	13	ITK	216	307	339	306	199	298	183	125	ITGB2	247	208	ITGB2	1140	653	ITK	7
	Ier3	378	256	141	ITK	6	28	ITK	22	35	Ier3			Ier3			ITK	36	32	ITK	16	20	Ier3	1459	3151		854	Ier3		213	147	73	Ier3	1375	1018	1082	1031	736	785	339	345	ITK	26	54	ITK	428	185	Ier3	82
	JAM2	167	283	209	Ier3	925	1383	Ier3	228	55	JAM2			JAM2			Ier3	1221	757	Ier3	64	89	JAM2	468	83		223	JAM2		103	433	117	JAM2	50	106	73	42	41	130	133	76	Ier3	73	80	Ier3	1120	607	JAM2	26
	JAM3	2150	2864	6159	JAM2	84	68	JAM2	472	236	JAM3			JAM3			JAM2	37	22	JAM2	20	111	JAM3	1058	1692		947	JAM3		205	999	1650	JAM3	1190	1673	1596	1900	1094	1163	870	910	JAM2	864	1113	JAM2	418	115	JAM3	302
	KAL1	66	189	105	JAM3	56	122	JAM3	462	163	KAL1			KAL1			JAM3	1417	543	JAM3	1206	969	KAL1	151	8		66	KAL1		19	213	61	KAL1	152	228	301	128	95	232	35	34	JAM3	6040	7343	JAM3	591	1339	KAL1	16
	KDR	452	629	269	KAL1	0	0	KAL1	198	330	KDR			KDR			KAL1	32	30	KAL1	0	0	KDR	777	123		285	KDR		207	578	351	KDR	173	333	254	160	132	185	142	167	KAL1	32	59	KAL1	115	36	KDR	74
	KIT	247	997	163	KDR	44	88	KDR	174	50	KIT			KIT			KDR	78	11	KDR	64	94	KIT	0	0		232	KIT		7	177	174	KIT	8	0	0	0	0	0	0	0	KDR	272	154	KDR	129	58	KIT	285
	Klf4	526	721	768	KIT	9599	7764	KIT	46015	32938	Klf4			Klf4			KIT	1780	5837	KIT	280	228	Klf4	802	823		1086	Klf4		560	525	447	Klf4	274	441	335	236	209	465	395	252	KIT	56	33	KIT	64	20	Klf4	141
	L1CAM	236	323	227	Klf4	230	253	Klf4	962	1453	L1CAM			L1CAM			Klf4	161	305	Klf4	437	304	L1CAM	274	711		63	L1CAM		78	61	32	L1CAM	27	34	35	33	16	31	327	369	Klf4	1355	2257	Klf4	642	541	L1CAM	743
	LAG3	0	23	53	L1CAM	2406	4143	L1CAM	12	115	LAG3			LAG3			L1CAM	14787	13310	L1CAM	2207	1470	LAG3	513	40		100	LAG3		0	0	1	LAG3	88	103	87	44	82	80	38	25	L1CAM	1592	871	L1CAM	1187	2209	LAG3	14
	LBP	8	0	0	LAG3	0	12	LAG3	34	74	LBP			LBP			LAG3	88	103	LAG3	5	11	LBP	42	19		0	LBP		3	0	0	LBP	1	0	2	0	0	0	1	0	LAG3	55	69	LAG3	275	324	LBP	6
	LCK	0	70	115	LBP	9	3	LBP	0	0	LCK			LCK			LBP	0	16	LBP	0	9	LCK	222	23		138	LCK		0	46	14	LCK	284	363	408	334	231	451	267	159	LBP	0	0	LBP	35	27	LCK	5
	LCP2	1127	1924	1903	LCK	0	19	LCK	46	72	LCP2			LCP2			LCK	11	34	LCK	0	5	LCP2	3628	880		1862	LCP2		176	958	152	LCP2	1446	2203	2239	1505	1178	2350	816	661	LCK	25	20	LCK	599	281	LCP2	162
	LDHA	22237	22211	39658	LCP2	221	288	LCP2	2397	2946	LDHA			LDHA			LCP2	2132	1529	LCP2	91	249	LDHA	22228	33740		30032	LDHA		29983	22683	12859	LDHA	25782	27534	24733	26840	30001	28209	26599	26885	LCP2	386	334	LCP2	2638	1459	LDHA	27224
	LEP	0	0	0	LDHA	14421	20149	LDHA	15073	20064	LEP			LEP			LDHA	37437	35525	LDHA	19769	22104	LEP	0	0		0	LEP		8	0	0	LEP	0	0	0	0	0	0	0	0	LDHA	11993	13827	LDHA	17469	18710	LEP	0
	LEPR	306	306	227	LEP	0	0	LEP	0	0	LEPR			LEPR			LEP	0	0	LEP	0	0	LEPR	246	109		279	LEPR		105	339	181	LEPR	247	124	223	199	150	188	172	163	LEP	0	0	LEP	0	0	LEPR	95
	LIFR	101	184	385	LEPR	132	183	LEPR	538	161	LIFR			LIFR			LEPR	116	256	LEPR	24	36	LIFR	88	381		152	LIFR		342	3169	3198	LIFR	314	318	335	313	293	268	357	351	LEPR	213	260	LEPR	306	408	LIFR	96
	LILRB3	129	279	166	LIFR	5	14	LIFR	258	274	LILRB3			LILRB3			LIFR	6	13	LIFR	127	148	LILRB3	71	24		76	LILRB3		9	89	22	LILRB3	85	152	110	58	41	145	23	22	LIFR	3538	3113	LIFR	281	105	LILRB3	11
	LIMS1	1294	1145	431	LILRB3	18	36	LILRB3	150	144	LIMS1			LIMS1			LILRB3	32	21	LILRB3	6	9	LIMS1	405	441		618	LIMS1		248	403	297	LIMS1	373	674	463	303	413	612	334	315	LILRB3	43	38	LILRB3	102	51	LIMS1	242
	LMBR1	6035	5514	5214	LIMS1	138	195	LIMS1	300	183	LMBR1			LMBR1			LIMS1	439	317	LIMS1	162	161	LMBR1	2106	3204		3079	LMBR1		2185	3282	3322	LMBR1	2101	2205	2105	2035	2534	2261	2583	2584	LIMS1	592	665	LIMS1	365	327	LMBR1	975
	LPA	0	0	0	LMBR1	5727	5023	LMBR1	6272	5528	LPA			LPA			LMBR1	2594	2549	LMBR1	1912	1114	LPA	0	0		0	LPA		0	0	2	LPA	12	2	0	0	0	0	4	0	LMBR1	3743	4723	LMBR1	2741	3317	LPA	0
	LRP1	1953	3757	2346	LPA	0	0	LPA	0	0	LRP1			LRP1			LPA	0	0	LPA	0	0	LRP1	3410	1247		1948	LRP1		1188	4109	4879	LRP1	1111	1717	1379	1049	494	1294	661	759	LPA	0	0	LPA	0	0	LRP1	220
	LRRK1	126	307	195	LRP1	720	762	LRP1	3857	1615	LRRK1			LRRK1			LRP1	676	478	LRP1	138	248	LRRK1	489	190		399	LRRK1		40	247	71	LRRK1	871	807	837	908	442	559	335	322	LRP1	2253	3528	LRP1	1437	1042	LRRK1	225
	LRRK2	2902	2473	1577	LRRK1	534	461	LRRK1	254	287	LRRK2			LRRK2			LRRK1	384	302	LRRK1	1	27	LRRK2	1139	372		547	LRRK2		713	770	339	LRRK2	424	581	450	342	209	359	313	296	LRRK1	162	295	LRRK1	391	158	LRRK2	21
	LTA	0	0	7	LRRK2	0	28	LRRK2	134	282	LTA			LTA			LRRK2	251	140	LRRK2	30	35	LTA	0	8		0	LTA		0	0	0	LTA	21	18	23	10	5	20	15	0	LRRK2	33	72	LRRK2	2379	3097	LTA	1
	LTBP1	456	669	195	LTA	0	0	LTA	0	0	LTBP1			LTBP1			LTA	0	0	LTA	0	0	LTBP1	1220	386		568	LTBP1		131	573	49	LTBP1	124	394	159	122	96	203	453	403	LTA	0	0	LTA	56	0	LTBP1	133
	LTBR	4145	3906	2300	LTBP1	193	46	LTBP1	680	45	LTBR			LTBR			LTBP1	256	65	LTBP1	11	72	LTBR	2992	2070		2711	LTBR		1909	2949	2604	LTBR	4102	4538	3516	4207	2754	2716	2838	3089	LTBP1	589	621	LTBP1	139	200	LTBR	2298
	LUM	5965	26927	4095	LTBR	1493	1282	LTBR	6946	7767	LUM			LUM			LTBR	1483	1537	LTBR	923	865	LUM	33699	3269		22120	LUM		4781	26977	3142	LUM	2402	3501	5864	3445	2667	5459	3731	2969	LTBR	1223	1540	LTBR	2800	3209	LUM	277
	LY6G	0	0	0	LUM	612	3147	LUM	15439	5893	LY6G			LY6G			LUM	5967	3378	LUM	397	6585	LY6G	0	0		0	LY6G		0	0	0	LY6G	3	0	0	0	0	0	0	0	LUM	4053	28097	LUM	25349	5953	LY6G	0
	LY75	61	207	114	LY6G	0	0	LY6G	0	0	LY75			LY75			LY6G	0	0	LY6G	0	0	LY75	222	51		80	LY75		16	101	21	LY75	164	238	261	119	144	410	155	103	LY6G	0	0	LY6G	0	0	LY75	53
	LY96	8509	7624	5828	LY75	0	25	LY75	56	33	LY96			LY96			LY75	15	12	LY75	0	8	LY96	2461	319		2913	LY96		2337	4641	6078	LY96	3570	4099	3080	2874	2723	3141	3920	3335	LY75	16	13	LY75	416	105	LY96	156
	MADCAM1	6	0	0	LY96	1106	435	LY96	2137	2296	MADCAM1			MADCAM1			LY96	667	975	LY96	225	342	MADCAM1	0	0		0	MADCAM1		0	0	9	MADCAM1	0	5	0	0	0	12	0	0	LY96	168	401	LY96	1071	771	MADCAM1	2
	MALT1	601	726	967	MADCAM1	0	0	MADCAM1	0	0	MALT1			MALT1			MADCAM1	0	0	MADCAM1	0	0	MALT1	665	379		577	MALT1		600	658	891	MALT1	746	660	747	705	560	599	500	493	MADCAM1	0	0	MADCAM1	0	0	MALT1	90
	MAP3K14	336	409	450	MALT1	1570	1636	MALT1	1321	1487	MAP3K14			MAP3K14			MALT1	467	389	MALT1	240	316	MAP3K14	412	238		198	MAP3K14		130	214	445	MAP3K14	645	605	584	664	261	417	290	272	MALT1	819	517	MALT1	833	1102	MAP3K14	110
	MAP3K8	148	227	255	MAP3K14	451	457	MAP3K14	752	509	MAP3K8			MAP3K8			MAP3K14	106	180	MAP3K14	432	348	MAP3K8	359	43		118	MAP3K8		70	421	94	MAP3K8	214	326	240	191	152	205	270	201	MAP3K14	621	642	MAP3K14	471	398	MAP3K8	21
	MARCO	503	100	45	MAP3K8	163	116	MAP3K8	280	347	MARCO			MARCO			MAP3K8	89	83	MAP3K8	26	49	MARCO	4103	603		843	MARCO		8	126	3	MARCO	1722	2639	2328	815	277	3458	20	33	MAP3K8	40	62	MAP3K8	233	198	MARCO	3
	MCAM	1657	1836	225	MARCO	354	131	MARCO	38	258	MCAM			MCAM			MARCO	22	45	MARCO	7	53	MCAM	763	789		1195	MCAM		1133	1538	1648	MCAM	51	65	48	34	26	48	36	33	MARCO	117	51	MARCO	129	132	MCAM	381
	MET	3048	4449	21267	MCAM	184	139	MCAM	4023	6610	MET			MET			MCAM	865	585	MCAM	152	141	MET	208	692		542	MET		4194	3851	3889	MET	1646	2068	1315	1632	1824	1623	4165	3897	MCAM	800	1053	MCAM	1897	819	MET	39
	MIA	12837	9873	490	MET	4436	1682	MET	638	6185	MIA			MIA			MET	2800	3239	MET	291	108	MIA	2602	3803		4678	MIA		4847	14710	7169	MIA	41	49	32	4	4	5	12	3	MET	277	215	MET	39	266	MIA	1910
	MICA	258	221	297	MICA	259	280	MICA	426	301	MICA			MICA			MICA	272	273	MICA	98	76	MICA	225	356		270	MICA		33	80	118	MICA	492	513	439	554	294	289	206	238	MICA	125	264	MICA	92	130	MICA	0
	MICB	601	552	250	MICB	396	494	MICB	664	562	MICB			MICB			MICB	115	57	MICB	167	151	MICB	426	295		203	MICB		241	177	173	MICB	251	269	303	300	129	234	126	122	MICB	210	316	MICB	294	236	MICB	45
	MIEF1	578	655	700	MIEF1	398	278	MIEF1	286	337	MIEF1			MIEF1			MIEF1	397	322	MIEF1	222	207	MIEF1	292	467		589	MIEF1		356	458	587	MIEF1	622	555	629	606	408	480	427	426	MIEF1	612	535	MIEF1	705	1100	MIEF1	649
	MIF	7304	6709	7011	MIF	8495	6799	MIF	3863	2678	MIF			MIF			MIF	10383	10457	MIF	3888	3866	MIF	7463	9032		9810	MIF		5598	2904	4310	MIF	5499	4461	5569	5130	5550	5124	5911	5880	MIF	6659	6210	MIF	5262	6697	MIF	8442
	MITF	5428	9415	20494	MITF	5834	3598	MITF	5434	6982	MITF			MITF			MITF	5732	3886	MITF	2645	2087	MITF	436	856		3378	MITF		2469	1684	2183	MITF	5078	4719	3994	4502	4399	3971	5546	5521	MITF	470	684	MITF	1692	2731	MITF	1559
	MLNR	1	0	0	MLNR	0	8	MLNR	0	0	MLNR			MLNR			MLNR	0	0	MLNR	35	15	MLNR	0	0		0	MLNR		0	0	0	MLNR	4	0	0	0	0	7	4	0	MLNR	0	23	MLNR	0	0	MLNR	0
	MMD2	0	0	0	MMD2	0	0	MMD2	0	0	MMD2			MMD2			MMD2	0	0	MMD2	0	0	MMD2	0	0		0	MMD2		0	0	6	MMD2	5	0	0	0	0	0	0	1	MMD2	0	2	MMD2	0	0	MMD2	0
	MMP1	305	237	29	MMP1	115	44	MMP1	528	11	MMP1			MMP1			MMP1	1866	4	MMP1	4	39	MMP1	3681	433		56	MMP1		27	53	16	MMP1	8	354	38	1	1	10	6	1	MMP1	897	450	MMP1	9	13	MMP1	52
	MMP11	58	41	19	MMP11	2	275	MMP11	0	0	MMP11			MMP11			MMP11	0	0	MMP11	0	83	MMP11	35	60		87	MMP11		35	219	66	MMP11	7	13	16	4	8	35	57	53	MMP11	102	18	MMP11	0	20	MMP11	36
	MMP12	0	0	0	MMP12	240	105	MMP12	0	0	MMP12			MMP12			MMP12	155	26	MMP12	16	34	MMP12	0	864		5	MMP12		216	266	0	MMP12	1071	1636	1125	795	569	2886	2	0	MMP12	48	59	MMP12	430	1008	MMP12	88
	MMP13	12	10	0	MMP13	0	3	MMP13	8	0	MMP13			MMP13			MMP13	141	0	MMP13	0	21	MMP13	0	16		113	MMP13		0	0	0	MMP13	10	4	10	0	0	33	11	0	MMP13	0	0	MMP13	0	0	MMP13	4
	MMP14	3277	4675	3805	MMP14	2785	2835	MMP14	4688	3395	MMP14			MMP14			MMP14	2066	1945	MMP14	722	792	MMP14	3565	5427		3515	MMP14		2951	3039	2490	MMP14	2787	3524	3209	3049	2364	2892	1825	1843	MMP14	1395	1318	MMP14	839	997	MMP14	1405
	MMP15	427	582	704	MMP15	121	278	MMP15	294	130	MMP15			MMP15			MMP15	159	21	MMP15	124	101	MMP15	1231	618		1710	MMP15		1389	1645	2769	MMP15	165	109	170	175	101	107	161	116	MMP15	1074	781	MMP15	1114	915	MMP15	1344
	MMP19	231	340	514	MMP19	72	41	MMP19	132	47	MMP19			MMP19			MMP19	40	28	MMP19	14	42	MMP19	433	308		468	MMP19		82	280	115	MMP19	86	117	113	103	28	116	26	22	MMP19	36	10	MMP19	49	42	MMP19	58
	MMP2	2479	14441	54129	MMP2	354	1038	MMP2	4562	3122	MMP2			MMP2			MMP2	2006	932	MMP2	2006	2045	MMP2	8884	9579		19800	MMP2		622	3095	1025	MMP2	620	2075	2197	974	432	1464	343	219	MMP2	6063	11805	MMP2	1262	1202	MMP2	977
	MMP20	0	0	0	MMP20	0	0	MMP20	0	0	MMP20			MMP20			MMP20	0	0	MMP20	0	0	MMP20	0	0		0	MMP20		0	0	0	MMP20	13	4	0	0	0	0	0	0	MMP20	0	0	MMP20	0	0	MMP20	0
	MMP21	0	0	0	MMP21	0	0	MMP21	0	0	MMP21			MMP21			MMP21	0	0	MMP21	0	0	MMP21	0	0		0	MMP21		0	0	4	MMP21	0	1	0	0	0	3	0	4	MMP21	0	0	MMP21	0	0	MMP21	0
	MMP28	22	30	0	MMP28	0	6	MMP28	40	0	MMP28			MMP28			MMP28	0	0	MMP28	0	2	MMP28	25	10		38	MMP28		16	36	19	MMP28	10	1	0	6	1	5	8	7	MMP28	22	154	MMP28	27	24	MMP28	0
	MMP3	79	72	67	MMP3	0	0	MMP3	176	74	MMP3			MMP3			MMP3	273	0	MMP3	6	17	MMP3	341	41		105	MMP3		31	100	53	MMP3	19	13	16	1	12	27	25	36	MMP3	0	0	MMP3	1	29	MMP3	9
	MMP7	64	41	33	MMP7	0	0	MMP7	406	0	MMP7			MMP7			MMP7	42	0	MMP7	0	19	MMP7	7	45		56	MMP7		102	267	93	MMP7	32	40	15	36	13	35	33	12	MMP7	0	0	MMP7	21	17	MMP7	8
	MMP8	0	1	0	MMP8	0	0	MMP8	96	0	MMP8			MMP8			MMP8	144	228	MMP8	0	0	MMP8	492	389		328	MMP8		0	0	0	MMP8	4	0	0	0	0	0	2	0	MMP8	0	0	MMP8	78	2	MMP8	0
	MMP9	394	319	293	MMP9	198	861	MMP9	418	28	MMP9			MMP9			MMP9	483	131	MMP9	107	1597	MMP9	2060	3366		395	MMP9		723	192	157	MMP9	723	1482	1477	811	402	1016	270	185	MMP9	176	102	MMP9	664	117	MMP9	220
	MPL	11	0	0	MPL	0	0	MPL	0	0	MPL			MPL			MPL	0	0	MPL	0	0	MPL	0	0		0	MPL		0	0	13	MPL	4	9	10	15	2	1	17	0	MPL	0	0	MPL	0	0	MPL	1
	MR1	388	496	437	MR1	206	90	MR1	138	279	MR1			MR1			MR1	11	9	MR1	66	63	MR1	46	103		175	MR1		125	312	109	MR1	127	82	120	92	134	177	197	173	MR1	16	75	MR1	86	73	MR1	0
	MSR1	2124	4787	3019	MSR1	1443	1368	MSR1	4546	2125	MSR1			MSR1			MSR1	1388	1151	MSR1	266	951	MSR1	4953	593		3676	MSR1		376	2067	164	MSR1	1602	2189	2165	1042	656	2214	712	477	MSR1	1075	727	MSR1	2979	2314	MSR1	444
	MUC4	0	0	0	MUC4	0	0	MUC4	0	0	MUC4			MUC4			MUC4	0	0	MUC4	0	0	MUC4	0	0		0	MUC4		0	0	4	MUC4	1	0	0	0	0	0	0	0	MUC4	0	0	MUC4	0	0	MUC4	0
	MUC5AC	10	7	0	MUC5AC	0	3	MUC5AC	0	16	MUC5AC			MUC5AC			MUC5AC	21	10	MUC5AC	0	0	MUC5AC	0	20		35	MUC5AC		1	1	8	MUC5AC	8	4	0	0	1	1	6	1	MUC5AC	0	0	MUC5AC	0	0	MUC5AC	1
	MYD88	1328	1300	998	MYD88	452	440	MYD88	600	912	MYD88			MYD88			MYD88	557	397	MYD88	159	196	MYD88	1491	835		1580	MYD88		354	614	413	MYD88	1076	1220	1177	1244	706	1233	627	534	MYD88	749	560	MYD88	347	205	MYD88	339
	Maff	96	66	69	Maff	234	292	Maff	148	96	Maff			Maff			Maff	164	184	Maff	19	32	Maff	127	280		159	Maff		57	51	75	Maff	310	322	203	292	184	139	197	175	Maff	108	156	Maff	37	32	Maff	43
	NAIP	627	1026	1096	NAIP	46	76	NAIP	394	214	NAIP			NAIP			NAIP	131	91	NAIP	78	55	NAIP	907	80		350	NAIP		315	989	1771	NAIP	664	744	740	616	323	510	284	344	NAIP	0	5	NAIP	253	314	NAIP	61
	NCAM1	1273	1506	2440	NCAM1	0	0	NCAM1	0	0	NCAM1			NCAM1			NCAM1	531	239	NCAM1	476	318	NCAM1	679	997		2321	NCAM1		1204	3325	3706	NCAM1	246	305	394	416	199	171	342	323	NCAM1	1293	1614	NCAM1	0	2	NCAM1	78
	NCAM2	667	1483	4497	NCAM2	16	20	NCAM2	22	45	NCAM2			NCAM2			NCAM2	226	23	NCAM2	422	281	NCAM2	60	8		140	NCAM2		9	103	35	NCAM2	25	42	41	22	20	35	41	50	NCAM2	2299	547	NCAM2	76	22	NCAM2	274
	NCAN	0	0	0	NCAN	0	0	NCAN	0	0	NCAN			NCAN			NCAN	0	0	NCAN	0	0	NCAN	0	0		0	NCAN		0	0	1	NCAN	0	0	0	0	0	0	0	0	NCAN	0	0	NCAN	0	0	NCAN	0
	NCR1	1	0	0	NCR1	0	0	NCR1	0	0	NCR1			NCR1			NCR1	0	0	NCR1	0	0	NCR1	0	0		3	NCR1		0	0	1	NCR1	3	0	0	0	0	0	4	1	NCR1	0	0	NCR1	0	0	NCR1	0
	NDUFS3	6061	6532	6642	NDUFS3	4529	3434	NDUFS3	5974	6972	NDUFS3			NDUFS3			NDUFS3	3543	3219	NDUFS3	3911	3128	NDUFS3	3495	3449		6170	NDUFS3		3701	3531	3031	NDUFS3	5998	6225	5224	5939	4985	4847	6699	6762	NDUFS3	7096	6143	NDUFS3	4276	5295	NDUFS3	3708
	NFAT5	1053	1115	1185	NFAT5	457	514	NFAT5	1058	1122	NFAT5			NFAT5			NFAT5	529	425	NFAT5	125	116	NFAT5	601	1227		734	NFAT5		752	1266	1567	NFAT5	1151	1036	1017	1032	623	841	732	785	NFAT5	1039	1518	NFAT5	774	1305	NFAT5	314
	NFATC1	383	523	930	NFATC1	27	97	NFATC1	298	506	NFATC1			NFATC1			NFATC1	21	10	NFATC1	120	114	NFATC1	21	150		121	NFATC1		263	564	1564	NFATC1	455	532	546	465	340	387	443	394	NFATC1	771	385	NFATC1	802	510	NFATC1	230
	NFATC2	529	731	647	NFATC2	49	770	NFATC2	2673	2330	NFATC2			NFATC2			NFATC2	197	86	NFATC2	74	67	NFATC2	1480	2235		1684	NFATC2		322	1931	378	NFATC2	531	486	637	397	316	446	204	162	NFATC2	3531	8628	NFATC2	894	1046	NFATC2	226
	NFATC3	2791	3347	3510	NFATC3	1906	2185	NFATC3	4003	10789	NFATC3			NFATC3			NFATC3	1759	1372	NFATC3	884	874	NFATC3	2117	2256		2539	NFATC3		1152	1967	1927	NFATC3	2687	2637	2916	2543	2544	2901	2844	2806	NFATC3	7969	9150	NFATC3	4469	5022	NFATC3	2317
	NFATC4	45	69	86	NFATC4	25	34	NFATC4	0	0	NFATC4			NFATC4			NFATC4	0	0	NFATC4	0	0	NFATC4	0	4		8	NFATC4		42	67	104	NFATC4	6	0	2	0	3	0	4	4	NFATC4	135	241	NFATC4	7	25	NFATC4	17
	NFKB1	695	843	963	NFKB1	351	349	NFKB1	484	642	NFKB1			NFKB1			NFKB1	191	184	NFKB1	178	169	NFKB1	278	372		557	NFKB1		336	439	404	NFKB1	418	422	474	368	388	455	482	459	NFKB1	300	277	NFKB1	688	802	NFKB1	119
	NFKBIA	1051	1792	4014	NFKBIA	1034	1103	NFKBIA	1695	2600	NFKBIA			NFKBIA			NFKBIA	730	597	NFKBIA	757	763	NFKBIA	4813	3321		2397	NFKBIA		559	4646	4345	NFKBIA	2592	3501	3354	2539	1953	3308	1739	1590	NFKBIA	773	969	NFKBIA	3096	2192	NFKBIA	774
	NFKBIB	75	105	134	NFKBIB	21	37	NFKBIB	28	110	NFKBIB			NFKBIB			NFKBIB	21	41	NFKBIB	121	110	NFKBIB	14	102		122	NFKBIB		33	64	85	NFKBIB	173	100	115	156	78	86	110	108	NFKBIB	30	20	NFKBIB	37	51	NFKBIB	37
	NFKBIE	1735	1897	1047	NFKBIE	366	415	NFKBIE	1004	1125	NFKBIE			NFKBIE			NFKBIE	506	564	NFKBIE	259	228	NFKBIE	1262	1190		2362	NFKBIE		1173	1455	1640	NFKBIE	748	786	811	655	650	800	420	401	NFKBIE	801	647	NFKBIE	733	493	NFKBIE	269
	NFKBIZ	467	296	195	NFKBIZ	527	301	NFKBIZ	696	137	NFKBIZ			NFKBIZ			NFKBIZ	1644	1583	NFKBIZ	44	24	NFKBIZ	760	1104		837	NFKBIZ		61	83	35	NFKBIZ	741	1006	701	1127	273	279	166	131	NFKBIZ	458	306	NFKBIZ	247	225	NFKBIZ	176
	NFYA	850	966	854	NFYA	1241	1074	NFYA	3015	2673	NFYA			NFYA			NFYA	853	749	NFYA	1276	1091	NFYA	735	1778		2236	NFYA		672	693	1097	NFYA	786	739	772	765	427	499	492	494	NFYA	6615	6941	NFYA	2182	1873	NFYA	735
	NFYB	400	692	697	NFYB	496	822	NFYB	1415	953	NFYB			NFYB			NFYB	391	334	NFYB	508	407	NFYB	450	528		771	NFYB		385	879	911	NFYB	611	577	621	683	426	463	319	362	NFYB	2498	2284	NFYB	957	881	NFYB	225
	NFYC	1408	1648	2261	NFYC	662	732	NFYC	1168	1726	NFYC			NFYC			NFYC	450	426	NFYC	517	424	NFYC	485	330		738	NFYC		533	792	719	NFYC	915	792	873	857	623	648	681	650	NFYC	1538	1269	NFYC	977	1675	NFYC	382
	NKIRAS1	1020	1162	1600	NKIRAS1	956	665	NKIRAS1	1281	1898	NKIRAS1			NKIRAS1			NKIRAS1	384	355	NKIRAS1	164	164	NKIRAS1	299	466		605	NKIRAS1		612	847	1359	NKIRAS1	1222	1083	1015	1177	985	841	915	830	NKIRAS1	972	1277	NKIRAS1	961	876	NKIRAS1	244
	NKIRAS2	925	983	960	NKIRAS2	591	655	NKIRAS2	1046	876	NKIRAS2			NKIRAS2			NKIRAS2	292	258	NKIRAS2	427	385	NKIRAS2	594	642		891	NKIRAS2		522	643	747	NKIRAS2	885	852	821	827	545	652	554	575	NKIRAS2	950	670	NKIRAS2	1372	1370	NKIRAS2	380
	NKRF	920	885	918	NKRF	355	301	NKRF	526	642	NKRF			NKRF			NKRF	381	289	NKRF	304	243	NKRF	218	562		568	NKRF		392	378	376	NKRF	338	365	323	249	426	366	440	414	NKRF	544	530	NKRF	646	573	NKRF	224
	NLRC3	18	26	29	NLRC3	0	3	NLRC3	0	0	NLRC3			NLRC3			NLRC3	0	0	NLRC3	0	0	NLRC3	56	31		33	NLRC3		14	35	20	NLRC3	96	130	152	126	52	80	45	41	NLRC3	0	0	NLRC3	41	22	NLRC3	11
	NLRC4	71	116	69	NLRC4	0	10	NLRC4	16	0	NLRC4			NLRC4			NLRC4	6	8	NLRC4	0	3	NLRC4	151	16		75	NLRC4		13	44	3	NLRC4	98	114	125	89	32	166	33	33	NLRC4	0	0	NLRC4	64	66	NLRC4	6
	NLRP1	54	178	106	NLRP1	34	57	NLRP1	842	76	NLRP1			NLRP1			NLRP1	56	60	NLRP1	22	33	NLRP1	369	41		143	NLRP1		19	185	99	NLRP1	281	433	384	216	89	198	102	72	NLRP1	177	134	NLRP1	400	266	NLRP1	17
	NLRP10	0	0	0	NLRP10	0	0	NLRP10	0	6	NLRP10			NLRP10			NLRP10	0	0	NLRP10	0	0	NLRP10	0	0		0	NLRP10		0	0	0	NLRP10	0	0	0	0	0	0	0	0	NLRP10	0	0	NLRP10	0	0	NLRP10	0
	NLRP12	0	0	0	NLRP12	0	0	NLRP12	0	0	NLRP12			NLRP12			NLRP12	0	0	NLRP12	0	0	NLRP12	0	0		0	NLRP12		0	0	1	NLRP12	0	0	0	0	0	0	0	8	NLRP12	0	0	NLRP12	0	0	NLRP12	0
	NLRP13	0	0	0	NLRP13	0	0	NLRP13	0	0	NLRP13			NLRP13			NLRP13	0	0	NLRP13	0	0	NLRP13	0	0		0	NLRP13		0	0	0	NLRP13	0	0	0	0	0	0	0	0	NLRP13	0	0	NLRP13	0	0	NLRP13	0
	NLRP2	23	10	34	NLRP2	8	2	NLRP2	2	0	NLRP2			NLRP2			NLRP2	0	0	NLRP2	0	0	NLRP2	0	7		26	NLRP2		0	0	1	NLRP2	144	197	238	141	48	213	56	29	NLRP2	0	25	NLRP2	0	15	NLRP2	0
	NLRP3	190	174	82	NLRP3	0	0	NLRP3	46	0	NLRP3			NLRP3			NLRP3	8	10	NLRP3	0	0	NLRP3	232	133		142	NLRP3		17	122	47	NLRP3	114	157	84	81	69	154	74	49	NLRP3	2	0	NLRP3	15	10	NLRP3	21
	NLRP4	12	0	0	NLRP4	0	0	NLRP4	0	0	NLRP4			NLRP4			NLRP4	0	0	NLRP4	0	0	NLRP4	0	0		0	NLRP4		0	0	8	NLRP4	31	13	22	0	18	10	11	26	NLRP4	0	12	NLRP4	0	0	NLRP4	0
	NLRP6	2	3	3	NLRP6	0	1	NLRP6	0	0	NLRP6			NLRP6			NLRP6	0	1	NLRP6	2	5	NLRP6	0	6		5	NLRP6		0	0	10	NLRP6	20	23	6	0	1	14	9	6	NLRP6	0	0	NLRP6	0	5	NLRP6	8
	NLRP7	0	0	0	NLRP7	0	0	NLRP7	0	0	NLRP7			NLRP7			NLRP7	0	0	NLRP7	0	0	NLRP7	0	0		0	NLRP7		0	0	2	NLRP7	6	4	4	0	2	3	9	0	NLRP7	0	0	NLRP7	0	0	NLRP7	0
	NLRP8	0	0	0	NLRP8	0	0	NLRP8	0	0	NLRP8			NLRP8			NLRP8	0	0	NLRP8	0	0	NLRP8	0	0		0	NLRP8		0	0	3	NLRP8	0	0	0	0	0	0	0	0	NLRP8	0	0	NLRP8	0	0	NLRP8	1
	NLRP9	0	0	0	NLRP9	0	0	NLRP9	0	0	NLRP9			NLRP9			NLRP9	0	0	NLRP9	0	0	NLRP9	0	0		0	NLRP9		0	0	9	NLRP9	17	6	2	5	0	0	9	0	NLRP9	0	0	NLRP9	0	0	NLRP9	0
	NOD1	200	332	349	NOD1	440	493	NOD1	326	287	NOD1			NOD1			NOD1	286	242	NOD1	154	149	NOD1	496	207		279	NOD1		158	256	160	NOD1	746	586	630	705	283	393	298	284	NOD1	346	467	NOD1	448	498	NOD1	83
	NOD2	81	113	30	NOD2	4	11	NOD2	32	52	NOD2			NOD2			NOD2	34	21	NOD2	1	28	NOD2	113	59		105	NOD2		7	137	14	NOD2	92	149	135	85	28	126	33	16	NOD2	37	39	NOD2	115	86	NOD2	9
	NOS1	0	0	0	NOS1	0	0	NOS1	0	0	NOS1			NOS1			NOS1	0	0	NOS1	0	0	NOS1	0	0		0	NOS1		0	0	0	NOS1	5	0	0	0	0	0	0	0	NOS1	0	0	NOS1	0	0	NOS1	0
	NOS2	11	26	2	NOS2	0	13	NOS2	0	0	NOS2			NOS2			NOS2	0	0	NOS2	0	0	NOS2	0	8		0	NOS2		4	8	19	NOS2	17	15	2	13	3	7	14	17	NOS2	0	0	NOS2	0	0	NOS2	4
	NOTCH1	439	527	589	NOTCH1	343	257	NOTCH1	350	639	NOTCH1			NOTCH1			NOTCH1	82	74	NOTCH1	512	302	NOTCH1	812	547		422	NOTCH1		280	582	860	NOTCH1	236	301	330	315	184	238	187	209	NOTCH1	1752	1171	NOTCH1	332	358	NOTCH1	186
	NOTCH2	2192	4031	4101	NOTCH2	1215	1113	NOTCH2	4894	7313	NOTCH2			NOTCH2			NOTCH2	2867	2108	NOTCH2	1095	933	NOTCH2	2567	2297		4965	NOTCH2		1148	2396	2038	NOTCH2	3211	3123	3542	3067	1875	2610	1785	1981	NOTCH2	2780	3222	NOTCH2	3295	5321	NOTCH2	2242
	NRCAM	524	254	83	NRCAM	20	15	NRCAM	380	132	NRCAM			NRCAM			NRCAM	32	16	NRCAM	178	119	NRCAM	331	38		102	NRCAM		105	3858	7948	NRCAM	296	452	280	590	434	720	156	126	NRCAM	5794	7662	NRCAM	0	108	NRCAM	98
	NRP1	1245	1571	861	NRP1	592	648	NRP1	1583	842	NRP1			NRP1			NRP1	330	227	NRP1	287	569	NRP1	2363	646		675	NRP1		544	2401	781	NRP1	894	1228	950	857	499	832	413	407	NRP1	1207	1297	NRP1	1820	1251	NRP1	203
	NRP2	7511	8670	13154	NRP2	7138	5451	NRP2	5526	8042	NRP2			NRP2			NRP2	5261	4053	NRP2	6064	4260	NRP2	4546	9699		5494	NRP2		4884	2807	3178	NRP2	4831	6072	4710	5380	3381	3414	2918	2723	NRP2	1521	2511	NRP2	6721	9087	NRP2	1587
	OGDHL	81	85	129	OGDHL	204	381	OGDHL	252	0	OGDHL			OGDHL			OGDHL	0	2	OGDHL	0	0	OGDHL	0	12		0	OGDHL		0	0	0	OGDHL	13	145	0	0	15	3	16	11	OGDHL	27	71	OGDHL	0	91	OGDHL	7
	OGFR	1482	1578	1499	OGFR	963	1220	OGFR	1737	2383	OGFR			OGFR			OGFR	1260	1378	OGFR	256	214	OGFR	1877	2074		1331	OGFR		583	863	761	OGFR	988	1163	1141	848	988	1243	1059	934	OGFR	1422	1396	OGFR	1297	1319	OGFR	880
	OLR1	10	14	0	OLR1	0	9	OLR1	6	0	OLR1			OLR1			OLR1	73	72	OLR1	1	1	OLR1	0	59		143	OLR1		1	29	1	OLR1	159	330	262	97	27	291	17	17	OLR1	3	0	OLR1	56	10	OLR1	1
	P4HA1	1031	1043	880	P4HA1	904	968	P4HA1	986	999	P4HA1			P4HA1			P4HA1	706	723	P4HA1	707	839	P4HA1	1006	2939		517	P4HA1		1310	1066	733	P4HA1	412	591	466	389	550	601	468	484	P4HA1	1472	2256	P4HA1	802	681	P4HA1	1245
	P4HA2	781	754	520	P4HA2	281	244	P4HA2	544	668	P4HA2			P4HA2			P4HA2	902	623	P4HA2	288	388	P4HA2	605	992		354	P4HA2		356	439	106	P4HA2	337	572	353	351	354	330	312	269	P4HA2	473	797	P4HA2	251	356	P4HA2	369
	P4HB	10909	9972	7174	P4HB	4358	4074	P4HB	8919	8856	P4HB			P4HB			P4HB	8243	5893	P4HB	6924	6200	P4HB	11327	16802		10130	P4HB		8917	12992	10524	P4HB	4957	7230	5248	5035	5658	5900	4847	4625	P4HB	7042	8209	P4HB	5757	5102	P4HB	8747
	PDCD1	11	7	18	PDCD1	0	0	PDCD1	0	0	PDCD1			PDCD1			PDCD1	0	0	PDCD1	0	0	PDCD1	28	8		28	PDCD1		0	6	7	PDCD1	15	23	23	20	25	46	41	26	PDCD1	0	0	PDCD1	54	8	PDCD1	6
	PDCD1LG2	105	215	151	PDCD1LG2	0	24	PDCD1LG2	92	103	PDCD1LG2			PDCD1LG2			PDCD1LG2	27	21	PDCD1LG2	0	6	PDCD1LG2	352	35		165	PDCD1LG2		9	83	12	PDCD1LG2	186	305	313	129	177	539	110	61	PDCD1LG2	22	25	PDCD1LG2	206	141	PDCD1LG2	6
	PDGFRA	264	583	218	PDGFRA	34	146	PDGFRA	1152	361	PDGFRA			PDGFRA			PDGFRA	155	30	PDGFRA	0	76	PDGFRA	999	101		370	PDGFRA		110	782	111	PDGFRA	80	130	177	141	80	177	77	67	PDGFRA	1388	2249	PDGFRA	855	412	PDGFRA	63
	PDGFRB	2318	3611	899	PDGFRB	803	787	PDGFRB	2901	1047	PDGFRB			PDGFRB			PDGFRB	467	146	PDGFRB	611	1688	PDGFRB	4444	1335		2064	PDGFRB		1126	4788	1336	PDGFRB	292	546	465	356	360	590	547	333	PDGFRB	2344	3366	PDGFRB	3016	861	PDGFRB	438
	PDIA2	2	0	0	PDIA2	0	0	PDIA2	0	0	PDIA2			PDIA2			PDIA2	0	0	PDIA2	17	24	PDIA2	0	616		75	PDIA2		0	0	7	PDIA2	0	0	3	0	5	5	5	0	PDIA2	103	375	PDIA2	0	0	PDIA2	75
	PDIA3	483	517	726	PDIA3	245	240	PDIA3	438	777	PDIA3			PDIA3			PDIA3	605	331	PDIA3	260	242	PDIA3	313	336		331	PDIA3		654	790	629	PDIA3	229	304	233	250	336	275	212	221	PDIA3	754	747	PDIA3	334	164	PDIA3	167
	PECAM1	2526	4500	2647	PECAM1	605	980	PECAM1	2447	1574	PECAM1			PECAM1			PECAM1	440	290	PECAM1	477	1319	PECAM1	7393	1691		2837	PECAM1		1056	2843	523	PECAM1	1190	2381	2147	1162	1117	2451	1651	1055	PECAM1	999	1725	PECAM1	3865	1386	PECAM1	601
	PGK1	19845	19251	16163	PGK1	13712	10674	PGK1	12332	12279	PGK1			PGK1			PGK1	20159	21824	PGK1	10841	13490	PGK1	15609	24358		16484	PGK1		11542	9599	9818	PGK1	9119	9854	7858	8441	6524	7935	8979	8469	PGK1	19399	16721	PGK1	12846	12552	PGK1	11247
	PGLYRP1	0	0	0	PGLYRP1	0	0	PGLYRP1	0	0	PGLYRP1			PGLYRP1			PGLYRP1	0	0	PGLYRP1	0	0	PGLYRP1	0	1		0	PGLYRP1		0	0	1	PGLYRP1	6	0	0	1	0	0	5	0	PGLYRP1	0	0	PGLYRP1	0	0	PGLYRP1	0
	PGLYRP2	0	1	0	PGLYRP2	0	11	PGLYRP2	0	0	PGLYRP2			PGLYRP2			PGLYRP2	0	0	PGLYRP2	0	0	PGLYRP2	0	8		8	PGLYRP2		6	0	0	PGLYRP2	31	40	38	13	55	90	43	70	PGLYRP2	0	0	PGLYRP2	0	0	PGLYRP2	12
	PGLYRP3	0	0	0	PGLYRP3	0	0	PGLYRP3	0	0	PGLYRP3			PGLYRP3			PGLYRP3	0	0	PGLYRP3	0	0	PGLYRP3	0	0		0	PGLYRP3		0	0	4	PGLYRP3	0	0	0	0	0	0	0	0	PGLYRP3	0	0	PGLYRP3	0	0	PGLYRP3	0
	PGLYRP4	0	0	0	PGLYRP4	2	0	PGLYRP4	0	0	PGLYRP4			PGLYRP4			PGLYRP4	0	0	PGLYRP4	0	0	PGLYRP4	0	0		0	PGLYRP4		0	0	3	PGLYRP4	1	0	0	0	0	0	0	0	PGLYRP4	0	0	PGLYRP4	0	0	PGLYRP4	2
	PJA1	345	325	263	PLA2G2A	0	227	PLA2G2A	998	91	PJA1			PJA1			PLA2G2A	0	161	PLA2G2A	0	27	PJA1	201	425		546	PJA1		247	420	392	PJA1	234	239	245	245	166	194	138	116	PLA2G2A	0	0	PLA2G2A	0	0	PJA1	90
	PLA2G2A	174	600	227	PLAU	76	171	PLAU	430	282	PLA2G2A			PLA2G2A			PLAU	115	52	PLAU	24	128	PLA2G2A	2278	163		47	PLA2G2A		41	72	0	PLA2G2A	18	11	15	22	13	105	77	39	PLAU	112	72	PLAU	536	137	PLA2G2A	0
	PLAU	374	681	666	PLAUR	515	751	PLAUR	616	130	PLAU			PLAU			PLAUR	1205	500	PLAUR	34	102	PLAU	1519	237		696	PLAU		109	324	19	PLAU	362	555	624	269	174	682	101	85	PLAUR	279	267	PLAUR	241	195	PLAU	56
	PLAUR	477	398	402	PLOD1	1104	1041	PLOD1	1291	1914	PLAUR			PLAUR			PLOD1	1904	1828	PLOD1	715	796	PLAUR	1424	1054		341	PLAUR		126	233	38	PLAUR	304	441	435	234	94	469	60	41	PLOD1	2129	2136	PLOD1	2312	2180	PLAUR	95
	PLOD1	2583	2503	1786	PLOD2	223	809	PLOD2	1487	2050	PLOD1			PLOD1			PLOD2	331	349	PLOD2	935	1014	PLOD1	2570	1578		1681	PLOD1		1026	1566	1881	PLOD1	1036	1337	956	1085	662	792	736	730	PLOD2	4750	3552	PLOD2	806	141	PLOD1	731
	PLOD2	2293	2282	1763	PLOD3	5355	4131	PLOD3	3781	7868	PLOD2			PLOD2			PLOD3	8553	8758	PLOD3	2329	1492	PLOD2	3118	2451		2459	PLOD2		2219	2692	1504	PLOD2	666	978	870	648	670	980	866	903	PLOD3	1573	1329	PLOD3	1812	2788	PLOD2	1107
	PLOD3	1542	1601	1650	POLR1B	746	989	POLR1B	1481	1552	PLOD3			PLOD3			POLR1B	1552	1261	POLR1B	1509	1261	PLOD3	1965	3339		1857	PLOD3		1453	2403	3557	PLOD3	1828	2758	1719	2079	1588	1470	1072	1145	POLR1B	3080	2424	POLR1B	6542	7901	PLOD3	613
	POLR1B	2135	2069	1419	POLR2A	372	329	POLR2A	454	402	POLR1B			POLR1B			POLR2A	340	357	POLR2A	1028	724	POLR1B	1329	2008		2367	POLR1B		1367	3407	2681	POLR1B	1430	1358	1483	1332	1396	1135	1071	1152	POLR2A	505	372	POLR2A	554	897	POLR1B	1629
	POLR2A	622	783	723	PPARG	29	31	PPARG	40	47	POLR2A			POLR2A			PPARG	69	147	PPARG	9	25	POLR2A	229	292		352	POLR2A		287	441	376	POLR2A	422	374	406	452	231	253	194	196	PPARG	34	87	PPARG	49	42	POLR2A	338
	PPARG	73	105	100	PPARGC1A	68	60	PPARGC1A	1341	1830	PPARG			PPARG			PPARGC1A	60	321	PPARGC1A	274	212	PPARG	106	14		67	PPARG		30	77	49	PPARG	32	50	39	13	22	35	19	16	PPARGC1A	207	89	PPARGC1A	283	858	PPARG	8
	PPARGC1A	577	839	1806	PPBP	29	0	PPBP	0	0	PPARGC1A			PPARGC1A			PPBP	0	0	PPBP	41	0	PPARGC1A	0	181		497	PPARGC1A		1088	1645	1251	PPARGC1A	938	1981	672	914	591	472	1114	1283	PPBP	0	0	PPBP	0	0	PPARGC1A	35
	PPBP	14	0	0	PPIA	1497	1556	PPIA	1821	1299	PPBP			PPBP			PPIA	421	316	PPIA	1156	884	PPBP	0	0		0	PPBP		8	0	2	PPBP	0	0	0	11	0	0	0	0	PPIA	1809	1364	PPIA	1476	1651	PPBP	0
	PPIA	1174	1404	1706	PRAJA1	220	294	PRAJA1	374	743	PPIA			PPIA			PRAJA1	346	329	PRAJA1	306	225	PPIA	433	396		736	PPIA		1711	1902	2478	PPIA	915	774	944	910	999	900	991	977	PRAJA1	597	702	PRAJA1	283	320	PPIA	664
	PRF1	53	99	167	PRF1	2	27	PRF1	24	93	PRF1			PRF1			PRF1	80	52	PRF1	0	2	PRF1	714	103		136	PRF1		0	43	8	PRF1	121	124	136	128	50	126	89	95	PRF1	27	54	PRF1	438	339	PRF1	20
	PRKRIR	1855	2426	2855	PRKRIR	489	685	PRKRIR	1581	2680	PRKRIR			PRKRIR			PRKRIR	684	508	PRKRIR	1087	851	PRKRIR	1167	1390		1963	PRKRIR		631	1095	1143	PRKRIR	1901	1790	1884	1866	1097	1349	995	1103	PRKRIR	4341	4112	PRKRIR	2241	3034	PRKRIR	1490
	PROCR	215	177	61	PROCR	0	32	PROCR	84	6	PROCR			PROCR			PROCR	18	12	PROCR	0	14	PROCR	292	243		122	PROCR		26	76	37	PROCR	45	61	71	33	22	84	48	22	PROCR	85	131	PROCR	159	244	PROCR	25
	PSMB10	521	697	803	PSMB10	118	164	PSMB10	334	451	PSMB10			PSMB10			PSMB10	87	124	PSMB10	55	68	PSMB10	883	173		581	PSMB10		61	151	76	PSMB10	533	590	630	619	478	637	579	453	PSMB10	65	66	PSMB10	298	298	PSMB10	71
	PSMB8	7189	7332	6878	PSMB8	2701	2647	PSMB8	3187	7668	PSMB8			PSMB8			PSMB8	2163	2318	PSMB8	125	306	PSMB8	8894	5172		10333	PSMB8		1166	2133	306	PSMB8	5399	5215	4890	4883	5402	5623	5341	4773	PSMB8	2010	1666	PSMB8	2835	1766	PSMB8	1736
	PSMB9	2887	3012	2753	PSMB9	627	978	PSMB9	556	2108	PSMB9			PSMB9			PSMB9	469	520	PSMB9	54	105	PSMB9	6687	3088		3958	PSMB9		190	604	159	PSMB9	3916	3904	4437	4453	3715	4790	3232	2462	PSMB9	367	452	PSMB9	1399	803	PSMB9	383
	PSME1	4207	4405	3337	PSME1	1843	2184	PSME1	2817	4673	PSME1			PSME1			PSME1	1380	1710	PSME1	722	810	PSME1	3987	2395		3995	PSME1		1308	2177	1516	PSME1	5076	4559	4206	5224	4111	3935	3818	3649	PSME1	2649	2555	PSME1	4689	4643	PSME1	1615
	PSME2	6644	6210	4150	PSME2	3309	3936	PSME2	2897	4163	PSME2			PSME2			PSME2	3141	3131	PSME2	2800	2895	PSME2	7063	2861		5398	PSME2		2083	3420	3395	PSME2	5612	5107	5217	6170	3552	4226	3313	2969	PSME2	4544	3680	PSME2	6685	6414	PSME2	1858
	PSME3	5687	6125	6481	PSME3	3725	3010	PSME3	5268	7719	PSME3			PSME3			PSME3	3076	2149	PSME3	3076	2354	PSME3	2278	3464		5450	PSME3		4469	4806	4006	PSME3	2926	3027	2706	2743	2354	2477	2459	2401	PSME3	2522	1439	PSME3	4957	4875	PSME3	1981
	PTAFR	91	220	152	PTAFR	18	50	PTAFR	32	105	PTAFR			PTAFR			PTAFR	17	21	PTAFR	0	6	PTAFR	450	90		142	PTAFR		23	137	14	PTAFR	480	657	801	432	197	681	106	99	PTAFR	4	8	PTAFR	184	80	PTAFR	16
	PTEN	413	634	281	PTEN	1304	1456	PTEN	4486	5801	PTEN			PTEN			PTEN	668	789	PTEN	59	113	PTEN	974	261		594	PTEN		197	849	245	PTEN	2096	2050	2339	2012	1739	1837	1888	1951	PTEN	658	951	PTEN	1173	939	PTEN	884
	PTGS2	82	63	7	PTGS2	251	6	PTGS2	8	0	PTGS2			PTGS2			PTGS2	63	7	PTGS2	20	12	PTGS2	0	318		80	PTGS2		1	0	18	PTGS2	10	0	0	0	0	0	12	0	PTGS2	199	382	PTGS2	0	0	PTGS2	15
	PTK2	3340	4170	4782	PTK2	2310	2642	PTK2	5132	3289	PTK2			PTK2			PTK2	1694	2140	PTK2	1367	1149	PTK2	2138	1684		3389	PTK2		3426	5351	10596	PTK2	3271	2797	3553	3619	2513	2611	2035	2315	PTK2	8388	10632	PTK2	3460	4982	PTK2	4466
	PTPRC	71	191	187	PTPRC	5	51	PTPRC	92	120	PTPRC			PTPRC			PTPRC	49	43	PTPRC	0	2	PTPRC	461	39		260	PTPRC		26	74	25	PTPRC	504	737	657	501	118	345	110	113	PTPRC	38	26	PTPRC	487	420	PTPRC	5
	PTX3	2132	427	231	PTX3	421	142	PTX3	30	43	PTX3			PTX3			PTX3	0	7	PTX3	48	59	PTX3	412	225		100	PTX3		132	116	33	PTX3	0	18	0	0	9	14	20	15	PTX3	522	2135	PTX3	214	83	PTX3	119
	PYCARD	390	435	501	PYCARD	566	588	PYCARD	174	1093	PYCARD			PYCARD			PYCARD	8	11	PYCARD	11	35	PYCARD	194	137		289	PYCARD		777	523	758	PYCARD	133	162	159	121	66	177	50	23	PYCARD	22	49	PYCARD	74	42	PYCARD	9
	PYDC1	0	0	0	PYDC1	0	0	PYDC1	0	0	PYDC1			PYDC1			PYDC1	0	0	PYDC1	0	0	PYDC1	0	0		0	PYDC1		0	0	0	PYDC1	0	0	0	0	2	0	0	0	PYDC1	0	0	PYDC1	0	0	PYDC1	0
	RAC2	815	697	298	RAC2	68	68	RAC2	150	127	RAC2			RAC2			RAC2	178	133	RAC2	14	40	RAC2	598	244		140	RAC2		50	100	24	RAC2	314	482	524	297	244	635	231	196	RAC2	90	123	RAC2	1258	515	RAC2	13
	RARA	1141	1435	1027	RARA	662	705	RARA	636	736	RARA			RARA			RARA	531	327	RARA	591	565	RARA	376	1174		944	RARA		566	1294	1349	RARA	846	810	915	882	872	758	568	619	RARA	1151	882	RARA	931	917	RARA	373
	RARB	189	424	1676	RARB	657	878	RARB	1227	2146	RARB			RARB			RARB	26	0	RARB	148	114	RARB	162	344		526	RARB		347	893	881	RARB	688	482	617	461	297	362	503	590	RARB	2168	3251	RARB	538	1175	RARB	699
	RARG	582	599	399	RARG	204	254	RARG	580	501	RARG			RARG			RARG	78	56	RARG	78	100	RARG	383	430		723	RARG		471	641	1003	RARG	409	361	375	384	283	268	274	280	RARG	1057	910	RARG	410	225	RARG	116
	RARRES3	858	1060	1372	RARRES3	23	115	RARRES3	218	388	RARRES3			RARRES3			RARRES3	61	78	RARRES3	0	25	RARRES3	1575	180		780	RARRES3		265	435	79	RARRES3	371	462	582	447	591	699	561	316	RARRES3	97	79	RARRES3	711	332	RARRES3	54
	RBP5	1	11	20	RBP5	0	0	RBP5	0	0	RBP5			RBP5			RBP5	0	0	RBP5	0	0	RBP5	0	12		8	RBP5		0	35	8	RBP5	43	42	45	44	25	24	26	29	RBP5	0	0	RBP5	41	0	RBP5	0
	REG3G	150	26	0	REG3G	0	0	REG3G	0	0	REG3G			REG3G			REG3G	0	6	REG3G	0	0	REG3G	0	0		4	REG3G		99	58	2	REG3G	21	11	6	0	5	12	5	5	REG3G	0	0	REG3G	0	0	REG3G	0
	RELA	948	1035	1128	RELA	429	293	RELA	1148	1311	RELA			RELA			RELA	317	239	RELA	279	256	RELA	612	649		862	RELA		422	667	675	RELA	1230	1126	1195	1080	784	995	889	906	RELA	778	796	RELA	633	653	RELA	517
	RELB	247	274	304	RELB	203	144	RELB	462	538	RELB			RELB			RELB	84	71	RELB	7	28	RELB	471	472		266	RELB		97	115	99	RELB	340	379	410	304	291	489	332	327	RELB	38	80	RELB	275	280	RELB	180
	RFX5	954	1144	811	RFX5	880	767	RFX5	802	1047	RFX5			RFX5			RFX5	312	277	RFX5	596	449	RFX5	506	439		796	RFX5		419	704	818	RFX5	745	762	760	694	561	578	529	516	RFX5	500	467	RFX5	835	876	RFX5	840
	ROBO1	636	769	883	ROBO1	513	634	ROBO1	1675	2255	ROBO1			ROBO1			ROBO1	835	713	ROBO1	762	593	ROBO1	661	632		974	ROBO1		499	517	518	ROBO1	615	684	766	578	1047	1133	733	806	ROBO1	2358	2727	ROBO1	906	939	ROBO1	127
	ROBO2	133	100	209	ROBO2	524	200	ROBO2	472	161	ROBO2			ROBO2			ROBO2	681	757	ROBO2	0	0	ROBO2	56	0		0	ROBO2		0	0	5	ROBO2	5	138	2	9	0	16	4	0	ROBO2	137	611	ROBO2	0	0	ROBO2	59
	ROBO3	0	7	0	ROBO3	29	53	ROBO3	46	260	ROBO3			ROBO3			ROBO3	73	55	ROBO3	6	16	ROBO3	0	12		0	ROBO3		0	0	0	ROBO3	10	2	0	0	1	8	12	1	ROBO3	27	79	ROBO3	115	83	ROBO3	0
	RPL19	32846	37167	30376	RPL19	28529	19004	RPL19	43630	74678	RPL19			RPL19			RPL19	15259	13031	RPL19	27231	27418	RPL19	20246	40496		29150	RPL19		24296	21043	14960	RPL19	32790	33762	30872	28132	66476	56245	58824	54141	RPL19	13721	12977	RPL19	54232	47875	RPL19	25850
	RPLP0	38632	47675	37018	RPLP0	24772	22348	RPLP0	45973	52273	RPLP0			RPLP0			RPLP0	16859	15975	RPLP0	19506	20895	RPLP0	35492	48100		52868	RPLP0		34828	28940	31922	RPLP0	95119	80286	88286	86079	120824	100789	114780	113951	RPLP0	24368	24743	RPLP0	49676	56280	RPLP0	39446
	RXFP1	0	0	0	RXFP1	0	0	RXFP1	0	0	RXFP1			RXFP1			RXFP1	0	0	RXFP1	0	0	RXFP1	0	0		0	RXFP1		0	0	0	RXFP1	4	0	0	0	0	0	4	0	RXFP1	0	0	RXFP1	0	0	RXFP1	0
	Runx3	48	116	122	Runx3	3325	2921	Runx3	2493	1332	Runx3			Runx3			Runx3	479	497	Runx3	70	69	Runx3	257	82		104	Runx3		1	31	4	Runx3	1164	809	1200	1265	647	650	118	75	Runx3	16	62	Runx3	684	680	Runx3	264
	S100A1	2162	2439	1089	S100A1	11676	5528	S100A1	4011	43560	S100A1			S100A1			S100A1	4373	5670	S100A1	151	168	S100A1	2514	3196		4572	S100A1		8020	10018	18376	S100A1	4867	3458	3008	4159	2498	2386	3490	3562	S100A1	0	16	S100A1	1895	415	S100A1	912
	S100A10	6931	8761	11201	S100A10	31887	28318	S100A10	32729	66767	S100A10			S100A10			S100A10	16271	15661	S100A10	8492	7672	S100A10	18551	18366		17870	S100A10		4294	5052	724	S100A10	3530	4184	4810	2988	2327	5657	1793	1666	S100A10	4102	7351	S100A10	2760	3127	S100A10	2320
	S100A11	21377	23360	15281	S100A11	47945	31798	S100A11	28521	62726	S100A11			S100A11			S100A11	40069	37289	S100A11	10545	11631	S100A11	33903	32610		33123	S100A11		8605	10638	3487	S100A11	19112	21846	20119	21119	16785	21510	13813	13224	S100A11	8300	10057	S100A11	21968	13966	S100A11	3578
	S100A12	31	39	125	S100A12	13	3	S100A12	10	0	S100A12			S100A12			S100A12	0	1	S100A12	55	7	S100A12	0	21		13	S100A12		0	0	15	S100A12	8	0	2	4	0	0	0	1	S100A12	0	0	S100A12	7	0	S100A12	5
	S100A13	2291	1417	717	S100A13	2150	1805	S100A13	2165	5038	S100A13			S100A13			S100A13	1968	2222	S100A13	467	495	S100A13	1023	1251		1125	S100A13		676	1469	2570	S100A13	1140	1011	873	1226	726	813	430	432	S100A13	613	580	S100A13	1785	1431	S100A13	257
	S100A14	0	0	16	S100A14	0	0	S100A14	0	0	S100A14			S100A14			S100A14	0	0	S100A14	0	0	S100A14	0	0		1	S100A14		0	0	0	S100A14	0	0	0	0	0	0	0	0	S100A14	0	0	S100A14	0	0	S100A14	0
	S100A2	697	395	22	S100A2	6	3	S100A2	74	45	S100A2			S100A2			S100A2	258	296	S100A2	5	6	S100A2	524	391		182	S100A2		28	149	63	S100A2	8	29	9	11	7	7	9	8	S100A2	2	0	S100A2	0	0	S100A2	9
	S100A3	17	0	0	S100A3	0	17	S100A3	12	0	S100A3			S100A3			S100A3	2	0	S100A3	0	0	S100A3	173	103		49	S100A3		0	0	0	S100A3	0	0	0	0	0	0	0	0	S100A3	0	0	S100A3	52	0	S100A3	0
	S100A5	0	0	0	S100A5	0	0	S100A5	0	0	S100A5			S100A5			S100A5	0	0	S100A5	0	0	S100A5	0	0		0	S100A5		0	0	3	S100A5	0	0	0	0	0	1	0	0	S100A5	0	0	S100A5	0	0	S100A5	0
	S100A6	19490	15839	2495	S100A6	15902	13527	S100A6	8781	33790	S100A6			S100A6			S100A6	24213	16946	S100A6	1700	1864	S100A6	25262	26375		19080	S100A6		3820	9186	2650	S100A6	5386	6466	5634	5493	7495	7937	5988	5463	S100A6	3640	3924	S100A6	1543	339	S100A6	1513
	S100A7	0	0	0	S100A7	39	0	S100A7	22	72	S100A7			S100A7			S100A7	18	10	S100A7	0	0	S100A7	0	0		0	S100A7		0	0	5	S100A7	4	0	0	0	0	0	0	0	S100A7	0	0	S100A7	19	12	S100A7	0
	S100A7A	3	0	6	S100A7A	0	0	S100A7A	0	0	S100A7A			S100A7A			S100A7A	0	0	S100A7A	0	3	S100A7A	0	8		15	S100A7A		0	0	0	S100A7A	20	22	26	11	23	20	27	16	S100A7A	0	0	S100A7A	0	0	S100A7A	0
	S100A7L2	0	0	0	S100A7L2	0	0	S100A7L2	0	0	S100A7L2			S100A7L2			S100A7L2	0	0	S100A7L2	0	0	S100A7L2	0	0		0	S100A7L2		0	0	7	S100A7L2	0	0	0	0	0	8	1	0	S100A7L2	0	0	S100A7L2	0	0	S100A7L2	0
	S100A8	789	322	671	S100A8	178	33	S100A8	24	40	S100A8			S100A8			S100A8	37	92	S100A8	200	26	S100A8	1308	277		275	S100A8		23	72	24	S100A8	287	544	461	240	72	802	39	37	S100A8	85	39	S100A8	125	86	S100A8	23
	S100A9	2579	1395	2234	S100A9	782	261	S100A9	472	765	S100A9			S100A9			S100A9	154	241	S100A9	346	223	S100A9	5794	1244		1119	S100A9		187	977	46	S100A9	879	1346	1099	456	267	1557	87	110	S100A9	363	311	S100A9	619	805	S100A9	140
	S100B	32447	35353	61251	S100B	4048	4144	S100B	2891	15037	S100B			S100B			S100B	3039	2128	S100B	2186	777	S100B	39057	21121		41353	S100B		57163	86860	51750	S100B	4852	3699	4865	4167	4388	3461	3944	3884	S100B	4871	4687	S100B	3370	2324	S100B	2573
	S100P	43	37	4	S100P	0	2	S100P	6	0	S100P			S100P			S100P	2	0	S100P	0	1	S100P	0	142		26	S100P		0	0	5	S100P	12	25	4	2	0	5	8	3	S100P	0	0	S100P	0	0	S100P	8
	S100Z	0	0	0	S100Z	0	0	S100Z	0	0	S100Z			S100Z			S100Z	0	0	S100Z	0	0	S100Z	0	0		0	S100Z		0	0	0	S100Z	12	0	0	0	0	0	2	3	S100Z	0	0	S100Z	0	0	S100Z	0
	S1PR1	24	47	23	S1PR1	13	25	S1PR1	86	62	S1PR1			S1PR1			S1PR1	3	0	S1PR1	12	32	S1PR1	60	7		30	S1PR1		25	74	18	S1PR1	19	44	12	12	2	18	38	6	S1PR1	6	44	S1PR1	106	44	S1PR1	5
	S1PR2	211	276	100	S1PR2	37	125	S1PR2	210	265	S1PR2			S1PR2			S1PR2	89	90	S1PR2	67	84	S1PR2	334	370		502	S1PR2		184	545	1092	S1PR2	366	305	319	426	192	224	119	117	S1PR2	735	693	S1PR2	363	280	S1PR2	91
	SAA1	7	0	10	SAA1	0	19	SAA1	14	0	SAA1			SAA1			SAA1	18	83	SAA1	0	3	SAA1	74	737		88	SAA1		698	643	303	SAA1	74	199	326	39	13	200	6	0	SAA1	5	3	SAA1	0	0	SAA1	1
	SAA2	10	0	19	SAA2	0	0	SAA2	8	0	SAA2			SAA2			SAA2	0	10	SAA2	0	0	SAA2	4	91		35	SAA2		171	105	74	SAA2	33	23	64	10	9	46	1	4	SAA2	0	0	SAA2	0	0	SAA2	0
	SDC1	150	250	92	SDC1	472	426	SDC1	292	21	SDC1			SDC1			SDC1	44	0	SDC1	12	25	SDC1	25	159		85	SDC1		97	69	49	SDC1	51	64	64	28	43	44	87	68	SDC1	224	233	SDC1	129	49	SDC1	362
	SDC2	6221	5005	1504	SDC2	1217	1499	SDC2	630	190	SDC2			SDC2			SDC2	1593	289	SDC2	398	507	SDC2	3238	2568		2387	SDC2		4122	94000	146193	SDC2	220	415	356	240	223	414	139	78	SDC2	33596	11858	SDC2	788	397	SDC2	3071
	SDC3	4956	3788	1253	SDC3	3350	3285	SDC3	5364	3436	SDC3			SDC3			SDC3	3480	2703	SDC3	252	241	SDC3	1174	1106		838	SDC3		3321	4515	3016	SDC3	3535	3186	3509	4041	2104	1720	1776	1796	SDC3	3117	1748	SDC3	2947	6268	SDC3	258
	SDC4	575	695	1230	SDC4	795	1003	SDC4	932	2772	SDC4			SDC4			SDC4	672	574	SDC4	449	357	SDC4	1009	2733		634	SDC4		671	2242	2036	SDC4	637	687	840	562	402	830	412	418	SDC4	1204	1534	SDC4	2017	3241	SDC4	1117
	SDHA	2337	2614	2522	SDHA	1676	1754	SDHA	3643	2429	SDHA			SDHA			SDHA	825	875	SDHA	2021	1663	SDHA	1108	847		1250	SDHA		1655	1675	1578	SDHA	3271	3226	3018	3322	2057	2127	2954	2917	SDHA	1808	1887	SDHA	1323	1934	SDHA	974
	SDK1	3	3	8	SDK1	0	0	SDK1	48	0	SDK1			SDK1			SDK1	0	0	SDK1	7	5	SDK1	0	1		9	SDK1		0	0	21	SDK1	11	30	16	0	9	27	4	0	SDK1	25	82	SDK1	0	0	SDK1	0
	SELL	204	307	278	SELL	22	16	SELL	40	0	SELL			SELL			SELL	11	26	SELL	9	0	SELL	348	113		382	SELL		6	120	21	SELL	107	172	151	117	89	175	217	190	SELL	73	242	SELL	865	315	SELL	21
	SELP	0	149	37	SELPG	0	0	SELPG	56	9	SELP			SELP			SELPG	0	0	SELPG	0	0	SELP	208	0		67	SELP		15	42	24	SELP	23	65	33	35	3	35	69	42	SELPG	0	0	SELPG	163	20	SELP	0
	SEMA3A	670	576	23	SEMA3A	1	23	SEMA3A	1805	2207	SEMA3A			SEMA3A			SEMA3A	745	771	SEMA3A	9	15	SEMA3A	763	1381		1085	SEMA3A		17	208	289	SEMA3A	31	60	70	43	23	56	14	17	SEMA3A	836	652	SEMA3A	992	2214	SEMA3A	1029
	SEMA3B	447	385	162	SEMA3B	232	936	SEMA3B	3009	1658	SEMA3B			SEMA3B			SEMA3B	607	395	SEMA3B	11	14	SEMA3B	3090	4074		1579	SEMA3B		1261	2769	3040	SEMA3B	52	86	41	22	5	18	9	8	SEMA3B	573	2162	SEMA3B	107	144	SEMA3B	43
	SEMA3C	749	839	1225	SEMA3C	2009	1428	SEMA3C	908	791	SEMA3C			SEMA3C			SEMA3C	613	579	SEMA3C	833	610	SEMA3C	823	609		1246	SEMA3C		41	356	187	SEMA3C	336	510	365	315	323	376	211	215	SEMA3C	1486	552	SEMA3C	310	627	SEMA3C	1302
	SEMA3D	8703	6719	37	SEMA3D	409	692	SEMA3D	2049	2296	SEMA3D			SEMA3D			SEMA3D	2461	6745	SEMA3D	856	1222	SEMA3D	823	1287		4131	SEMA3D		639	2110	119	SEMA3D	297	277	368	378	387	372	439	473	SEMA3D	1620	2922	SEMA3D	806	534	SEMA3D	17
	SEMA3E	81	46	44	SEMA3E	6	8	SEMA3E	614	101	SEMA3E			SEMA3E			SEMA3E	0	2	SEMA3E	69	110	SEMA3E	0	0		0	SEMA3E		166	13	9	SEMA3E	6	0	0	0	0	0	0	0	SEMA3E	313	1468	SEMA3E	0	0	SEMA3E	44
	SEMA3F	110	138	57	SEMA3F	13	54	SEMA3F	30	0	SEMA3F			SEMA3F			SEMA3F	23	0	SEMA3F	10	56	SEMA3F	281	82		49	SEMA3F		80	105	73	SEMA3F	96	200	100	84	44	84	39	22	SEMA3F	167	296	SEMA3F	74	39	SEMA3F	90
	SEMA3G	22	18	27	SEMA3G	11	9	SEMA3G	48	0	SEMA3G			SEMA3G			SEMA3G	4	0	SEMA3G	0	2	SEMA3G	4	6		13	SEMA3G		9	25	12	SEMA3G	17	15	12	16	4	0	23	26	SEMA3G	202	255	SEMA3G	27	15	SEMA3G	8
	SEMA4A	49	109	39	SEMA4A	29	66	SEMA4A	78	74	SEMA4A			SEMA4A			SEMA4A	21	20	SEMA4A	10	16	SEMA4A	120	50		50	SEMA4A		0	14	14	SEMA4A	106	182	198	162	60	186	42	33	SEMA4A	23	41	SEMA4A	131	52	SEMA4A	14
	SEMA4B	650	478	434	SEMA4B	98	122	SEMA4B	256	840	SEMA4B			SEMA4B			SEMA4B	92	109	SEMA4B	211	210	SEMA4B	116	399		358	SEMA4B		992	2499	1045	SEMA4B	579	422	414	549	503	436	454	436	SEMA4B	410	547	SEMA4B	218	161	SEMA4B	93
	SEMA4C	606	746	658	SEMA4C	1154	1121	SEMA4C	2593	902	SEMA4C			SEMA4C			SEMA4C	246	212	SEMA4C	174	116	SEMA4C	774	663		853	SEMA4C		292	504	725	SEMA4C	676	580	592	894	403	400	229	268	SEMA4C	610	679	SEMA4C	387	420	SEMA4C	241
	SEMA4D	85	171	185	SEMA4D	41	212	SEMA4D	414	311	SEMA4D			SEMA4D			SEMA4D	105	41	SEMA4D	56	43	SEMA4D	528	152		139	SEMA4D		31	67	17	SEMA4D	559	670	762	566	308	610	372	377	SEMA4D	312	424	SEMA4D	684	520	SEMA4D	66
	SEMA4F	138	132	27	SEMA4F	73	100	SEMA4F	38	9	SEMA4F			SEMA4F			SEMA4F	120	124	SEMA4F	3	6	SEMA4F	0	85		17	SEMA4F		18	6	35	SEMA4F	141	130	78	127	125	77	49	64	SEMA4F	96	61	SEMA4F	72	186	SEMA4F	34
	SEMA4G	29	7	22	SEMA4G	32	75	SEMA4G	0	0	SEMA4G			SEMA4G			SEMA4G	0	0	SEMA4G	0	0	SEMA4G	0	83		39	SEMA4G		35	60	177	SEMA4G	11	0	4	8	0	0	6	0	SEMA4G	53	139	SEMA4G	23	112	SEMA4G	30
	SEMA5A	1868	2627	2426	SEMA5A	8932	6427	SEMA5A	6152	3487	SEMA5A			SEMA5A			SEMA5A	1487	1476	SEMA5A	1286	648	SEMA5A	605	285		704	SEMA5A		745	1560	1508	SEMA5A	6513	6734	5675	7476	6209	4069	9253	9539	SEMA5A	2097	853	SEMA5A	811	2036	SEMA5A	1532
	SEMA5B	0	8	0	SEMA5B	30	13	SEMA5B	22	0	SEMA5B			SEMA5B			SEMA5B	12	12	SEMA5B	25	19	SEMA5B	0	17		0	SEMA5B		1	4	9	SEMA5B	6	16	0	0	0	0	0	0	SEMA5B	66	247	SEMA5B	49	22	SEMA5B	0
	SEMA6A	94	348	608	SEMA6A	53	59	SEMA6A	348	627	SEMA6A			SEMA6A			SEMA6A	503	463	SEMA6A	563	402	SEMA6A	0	24		91	SEMA6A		35	42	115	SEMA6A	570	621	466	677	350	325	316	343	SEMA6A	271	165	SEMA6A	170	681	SEMA6A	199
	SEMA6B	21	54	4	SEMA6B	29	142	SEMA6B	718	30	SEMA6B			SEMA6B			SEMA6B	0	0	SEMA6B	1	14	SEMA6B	21	40		12	SEMA6B		16	42	9	SEMA6B	100	103	83	46	10	39	11	4	SEMA6B	21	92	SEMA6B	216	146	SEMA6B	3
	SEMA6C	21	30	25	SEMA6C	154	211	SEMA6C	94	38	SEMA6C			SEMA6C			SEMA6C	16	19	SEMA6C	48	32	SEMA6C	11	68		35	SEMA6C		11	47	43	SEMA6C	65	32	36	28	32	27	16	13	SEMA6C	553	526	SEMA6C	56	117	SEMA6C	17
	SEMA6D	291	358	674	SEMA6D	1083	549	SEMA6D	204	439	SEMA6D			SEMA6D			SEMA6D	198	177	SEMA6D	51	40	SEMA6D	0	11		26	SEMA6D		129	332	440	SEMA6D	165	211	152	178	168	202	350	368	SEMA6D	291	494	SEMA6D	0	0	SEMA6D	47
	SEMA7A	733	600	1119	SEMA7A	369	227	SEMA7A	112	562	SEMA7A			SEMA7A			SEMA7A	1212	682	SEMA7A	288	226	SEMA7A	1392	2031		632	SEMA7A		1633	1743	502	SEMA7A	192	266	193	234	248	251	194	189	SEMA7A	851	545	SEMA7A	290	93	SEMA7A	298
	SHFM1	912	1017	890	SHFM1	442	495	SHFM1	6294	8380	SHFM1			SHFM1			SHFM1	1666	2349	SHFM1	2904	2540	SHFM1	886	1620		1582	SHFM1		1085	1096	1429	SHFM1	702	597	600	680	483	480	438	468	SHFM1	2116	1637	SHFM1	1724	1837	SHFM1	702
	SIGLEC14	16	33	4	SIGLEC14	0	0	SIGLEC14	0	0	SIGLEC14			SIGLEC14			SIGLEC14	0	0	SIGLEC14	0	0	SIGLEC14	0	0		0	SIGLEC14		0	54	94	SIGLEC14	18	36	6	12	1	48	7	7	SIGLEC14	0	0	SIGLEC14	3	0	SIGLEC14	0
	SIX2	0	0	0	SIX2	0	0	SIX2	0	0	SIX2			SIX2			SIX2	0	0	SIX2	0	0	SIX2	0	6		7	SIX2		0	0	5	SIX2	11	2	0	1	0	12	5	4	SIX2	0	3	SIX2	0	0	SIX2	4
	SKIV2L	794	760	749	SKIV2L	373	372	SKIV2L	690	719	SKIV2L			SKIV2L			SKIV2L	299	201	SKIV2L	417	280	SKIV2L	637	1064		1121	SKIV2L		188	282	345	SKIV2L	732	670	587	613	262	372	351	326	SKIV2L	777	899	SKIV2L	432	502	SKIV2L	251
	SLAMF1	52	59	50	SLAMF1	0	0	SLAMF1	0	0	SLAMF1			SLAMF1			SLAMF1	6	10	SLAMF1	0	0	SLAMF1	28	20		38	SLAMF1		1	21	22	SLAMF1	127	189	184	111	114	245	95	82	SLAMF1	0	0	SLAMF1	141	17	SLAMF1	1
	SLAMF6	1	0	0	SLAMF6	0	0	SLAMF6	0	4	SLAMF6			SLAMF6			SLAMF6	0	0	SLAMF6	0	0	SLAMF6	0	0		24	SLAMF6		0	0	3	SLAMF6	41	75	81	47	32	56	43	37	SLAMF6	0	0	SLAMF6	94	0	SLAMF6	0
	SLAMF7	89	511	453	SLAMF7	789	346	SLAMF7	806	200	SLAMF7			SLAMF7			SLAMF7	3671	4162	SLAMF7	14	29	SLAMF7	1923	220		571	SLAMF7		21	141	25	SLAMF7	937	1747	2088	818	960	2117	529	343	SLAMF7	88	71	SLAMF7	1862	905	SLAMF7	67
	SLIT1	3	0	0	SLIT1	29	34	SLIT1	58	125	SLIT1			SLIT1			SLIT1	21	20	SLIT1	7	7	SLIT1	0	0		0	SLIT1		0	0	2	SLIT1	10	0	0	0	0	0	2	0	SLIT1	16	33	SLIT1	0	10	SLIT1	0
	SLIT2	362	234	86	SLIT2	19	22	SLIT2	300	55	SLIT2			SLIT2			SLIT2	4	0	SLIT2	6	56	SLIT2	215	45		77	SLIT2		49	385	198	SLIT2	18	18	38	20	25	16	22	11	SLIT2	604	449	SLIT2	235	78	SLIT2	37
	SLPI	0	0	0	SLPI	0	0	SLPI	30	0	SLPI			SLPI			SLPI	0	0	SLPI	0	0	SLPI	0	3		0	SLPI		0	24	63	SLPI	1	0	0	0	0	0	0	0	SLPI	0	79	SLPI	0	0	SLPI	0
	SMAD3	277	392	494	SMAD3	1724	1036	SMAD3	1377	1417	SMAD3			SMAD3			SMAD3	446	238	SMAD3	316	291	SMAD3	563	808		487	SMAD3		344	718	945	SMAD3	691	593	768	801	430	400	407	470	SMAD3	2427	2855	SMAD3	920	878	SMAD3	275
	SMAGP	230	162	49	SMAGP	32	156	SMAGP	100	0	SMAGP			SMAGP			SMAGP	123	48	SMAGP	39	69	SMAGP	433	439		160	SMAGP		45	149	90	SMAGP	185	274	322	144	150	207	163	155	SMAGP	127	267	SMAGP	102	202	SMAGP	47
	SMURF2	1497	1723	1737	SMURF2	675	910	SMURF2	1465	1158	SMURF2			SMURF2			SMURF2	408	316	SMURF2	1050	818	SMURF2	1069	1964		1006	SMURF2		588	1187	895	SMURF2	756	873	940	712	906	1069	811	751	SMURF2	2333	1981	SMURF2	1405	919	SMURF2	874
	SOCS1	90	141	107	SOCS1	9	45	SOCS1	26	14	SOCS1			SOCS1			SOCS1	40	19	SOCS1	46	38	SOCS1	570	130		209	SOCS1		5	151	26	SOCS1	61	106	123	89	101	188	108	61	SOCS1	16	41	SOCS1	174	58	SOCS1	40
	SOCS3	287	317	362	SOCS3	113	221	SOCS3	1000	291	SOCS3			SOCS3			SOCS3	135	106	SOCS3	26	91	SOCS3	693	562		451	SOCS3		131	203	33	SOCS3	545	678	395	421	192	383	144	120	SOCS3	256	290	SOCS3	257	158	SOCS3	57
	SOD1	697	642	708	SOD1	605	379	SOD1	816	1557	SOD1			SOD1			SOD1	211	296	SOD1	105	112	SOD1	429	390		717	SOD1		748	973	1203	SOD1	746	650	718	663	515	569	505	568	SOD1	694	823	SOD1	172	351	SOD1	159
	SORT1	10199	12689	13043	SORT1	11009	8548	SORT1	15269	33995	SORT1			SORT1			SORT1	3814	3334	SORT1	2754	1872	SORT1	967	1335		4350	SORT1		8512	8661	10594	SORT1	10460	9627	9471	12364	8784	8255	13894	13298	SORT1	1510	1467	SORT1	3804	5236	SORT1	1366
	SP1	440	434	412	SP1	283	316	SP1	720	760	SP1			SP1			SP1	218	172	SP1	124	107	SP1	113	287		335	SP1		352	516	634	SP1	538	475	442	451	291	266	290	318	SP1	501	583	SP1	408	520	SP1	116
	SPI1	1402	2654	2482	SPI1	807	556	SPI1	2259	2047	SPI1			SPI1			SPI1	688	449	SPI1	192	416	SPI1	3196	710		1294	SPI1		269	1301	132	SPI1	1374	2343	2207	1127	1288	3815	845	575	SPI1	891	675	SPI1	2988	1488	SPI1	189
	SPN	0	16	11	SPN	0	615	SPN	26	0	SPN			SPN			SPN	13	0	SPN	0	0	SPN	35	17		13	SPN		0	1	1	SPN	204	239	256	146	65	234	55	26	SPN	0	12	SPN	90	51	SPN	0
	SSTR1	29	28	7	SSTR1	0	0	SSTR1	0	0	SSTR1			SSTR1			SSTR1	0	0	SSTR1	0	0	SSTR1	11	18		3	SSTR1		4	4	5	SSTR1	10	9	16	0	0	29	6	11	SSTR1	0	0	SSTR1	0	0	SSTR1	8
	SSTR2	0	0	0	SSTR2	18	0	SSTR2	0	0	SSTR2			SSTR2			SSTR2	0	0	SSTR2	0	0	SSTR2	0	0		0	SSTR2		0	0	0	SSTR2	0	0	0	0	0	0	0	0	SSTR2	0	0	SSTR2	0	10	SSTR2	0
	STAT1	2092	2613	2346	STAT1	644	1198	STAT1	1036	3021	STAT1			STAT1			STAT1	2638	2708	STAT1	676	680	STAT1	4532	1201		2812	STAT1		934	1233	778	STAT1	3587	3879	4244	4377	2562	3446	1428	1054	STAT1	916	830	STAT1	1749	2093	STAT1	1961
	STAT3	4430	4122	3028	STAT3	3699	2193	STAT3	3507	5765	STAT3			STAT3			STAT3	3198	1891	STAT3	2595	3475	STAT3	2770	3044		2633	STAT3		3242	5501	2079	STAT3	3983	3665	4337	3794	3928	4476	4802	4545	STAT3	2703	2989	STAT3	3732	2453	STAT3	1612
	SYK	916	1356	1138	SYK	53	47	SYK	284	241	SYK			SYK			SYK	199	210	SYK	144	153	SYK	183	50		146	SYK		18	206	25	SYK	279	353	356	172	124	440	134	112	SYK	122	107	SYK	245	108	SYK	107
	Spry2	7513	6193	1325	Spry2	3689	5183	Spry2	13833	6279	Spry2			Spry2			Spry2	1977	1755	Spry2	160	165	Spry2	3108	8225		6591	Spry2		5288	11525	13079	Spry2	5974	4320	5537	5062	5590	4039	3868	3925	Spry2	47853	35136	Spry2	5342	4165	Spry2	1230
	Spry4	8062	7388	239	Spry4	793	2114	Spry4	3457	1709	Spry4			Spry4			Spry4	872	619	Spry4	59	80	Spry4	1487	2397		2206	Spry4		3300	7927	11665	Spry4	4362	2515	3238	2731	2114	1576	1034	1281	Spry4	10384	5888	Spry4	3291	5626	Spry4	1209
	TACR1	0	0	0	TACR1	1	41	TACR1	24	40	TACR1			TACR1			TACR1	23	26	TACR1	36	58	TACR1	0	0		0	TACR1		0	0	0	TACR1	7	0	0	5	0	3	1	0	TACR1	15	44	TACR1	7	17	TACR1	0
	TANK	3507	3902	4131	TANK	1060	1014	TANK	1667	2410	TANK			TANK			TANK	873	792	TANK	869	629	TANK	2257	2277		1907	TANK		1697	2288	2000	TANK	2366	2548	2693	2463	1872	2331	1565	1561	TANK	1662	1907	TANK	1525	1246	TANK	787
	TAP1	1046	1108	1077	TAP1	490	499	TAP1	256	736	TAP1			TAP1			TAP1	375	501	TAP1	55	68	TAP1	3111	1419		1992	TAP1		140	321	58	TAP1	1521	1482	1597	1569	1226	1424	1048	831	TAP1	154	216	TAP1	416	291	TAP1	356
	TAP2	604	687	699	TAP2	139	289	TAP2	294	535	TAP2			TAP2			TAP2	351	410	TAP2	60	51	TAP2	1164	683		1056	TAP2		85	210	60	TAP2	1175	1085	895	1145	517	616	512	431	TAP2	199	237	TAP2	355	412	TAP2	191
	TAPBP	1194	1400	1012	TAPBP	662	797	TAPBP	2643	2784	TAPBP			TAPBP			TAPBP	503	581	TAPBP	228	219	TAPBP	1856	1486		1670	TAPBP		366	989	840	TAPBP	1861	1953	1913	2284	1013	1358	1085	940	TAPBP	1193	1241	TAPBP	1024	873	TAPBP	312
	TAPBPL	287	281	259	TAPBPL	107	145	TAPBPL	410	470	TAPBPL			TAPBPL			TAPBPL	80	68	TAPBPL	162	122	TAPBPL	173	61		178	TAPBPL		64	197	222	TAPBPL	267	259	262	301	181	238	115	83	TAPBPL	71	71	TAPBPL	182	181	TAPBPL	83
	TBP	1195	1253	1164	TBP	845	741	TBP	598	649	TBP			TBP			TBP	489	396	TBP	466	383	TBP	531	508		698	TBP		427	665	592	TBP	782	852	970	730	769	877	692	682	TBP	1597	1557	TBP	951	1532	TBP	411
	TCF4	152	294	163	TCF4	101	267	TCF4	438	335	TCF4			TCF4			TCF4	110	59	TCF4	101	148	TCF4	366	61		214	TCF4		109	414	132	TCF4	126	229	188	131	72	139	101	64	TCF4	1843	910	TCF4	438	432	TCF4	42
	TCF7L2	645	746	613	TCF7L2	518	741	TCF7L2	1813	1620	TCF7L2			TCF7L2			TCF7L2	444	351	TCF7L2	323	217	TCF7L2	689	1395		576	TCF7L2		501	896	1123	TCF7L2	719	825	837	680	551	599	624	622	TCF7L2	1582	1812	TCF7L2	1110	1568	TCF7L2	459
	TEC	29	36	29	TEC	19	37	TEC	112	21	TEC			TEC			TEC	29	29	TEC	0	0	TEC	0	0		0	TEC		0	0	9	TEC	88	78	74	109	54	60	63	78	TEC	0	41	TEC	25	75	TEC	7
	TEK	68	139	68	TEK	4	15	TEK	132	26	TEK			TEK			TEK	0	3	TEK	11	41	TEK	369	18		151	TEK		28	129	35	TEK	27	57	58	47	47	92	59	26	TEK	6	43	TEK	84	8	TEK	23
	TGFB1	2417	2282	865	TGFB1	280	546	TGFB1	432	180	TGFB1			TGFB1			TGFB1	682	684	TGFB1	60	113	TGFB1	2493	1073		1203	TGFB1		294	1592	1863	TGFB1	1577	1758	1534	1785	902	1396	751	760	TGFB1	254	326	TGFB1	794	753	TGFB1	449
	TGFBR1	4157	5588	5068	TGFBR1	2255	2971	TGFBR1	4726	5801	TGFBR1			TGFBR1			TGFBR1	2361	1728	TGFBR1	1022	961	TGFBR1	2770	2141		6886	TGFBR1		1838	1914	1412	TGFBR1	4709	4100	5033	4483	3313	3694	2936	3273	TGFBR1	5575	4608	TGFBR1	17001	14850	TGFBR1	1766
	TGFBR2	2813	4431	5913	TGFBR2	1038	840	TGFBR2	2923	6356	TGFBR2			TGFBR2			TGFBR2	788	488	TGFBR2	1082	918	TGFBR2	3582	2011		3426	TGFBR2		1712	5631	1867	TGFBR2	1840	2573	2579	1924	2083	2774	2212	1796	TGFBR2	1902	4340	TGFBR2	2849	1280	TGFBR2	446
	TGFBR3	463	447	284	TGFBR3	313	401	TGFBR3	692	1101	TGFBR3			TGFBR3			TGFBR3	83	61	TGFBR3	35	17	TGFBR3	134	73		201	TGFBR3		334	1261	887	TGFBR3	522	499	466	634	348	294	360	316	TGFBR3	125	432	TGFBR3	170	178	TGFBR3	29
	THBS1	5160	3297	2425	THBS1	3702	1590	THBS1	2907	1224	THBS1			THBS1			THBS1	10003	4978	THBS1	3674	3838	THBS1	11534	2386		3523	THBS1		2157	19147	1649	THBS1	1330	1991	2446	1102	1280	4891	1003	850	THBS1	3441	6315	THBS1	19526	1758	THBS1	847
	THRA	500	747	1504	THRA	1669	914	THRA	1110	2253	THRA			THRA			THRA	154	104	THRA	897	561	THRA	264	315		449	THRA		227	672	670	THRA	492	511	453	603	435	415	629	597	THRA	455	391	THRA	281	519	THRA	145
	THRB	121	82	86	THRB	0	2	THRB	68	9	THRB			THRB			THRB	0	8	THRB	25	29	THRB	0	12		25	THRB		52	160	492	THRB	13	2	17	21	1	8	11	0	THRB	156	146	THRB	82	63	THRB	4
	TICAM1	173	215	206	TICAM1	329	267	TICAM1	498	586	TICAM1			TICAM1			TICAM1	149	231	TICAM1	69	67	TICAM1	141	273		207	TICAM1		74	157	178	TICAM1	281	243	243	265	180	179	111	110	TICAM1	176	257	TICAM1	245	337	TICAM1	88
	TICAM2	325	463	273	TICAM2	108	138	TICAM2	200	166	TICAM2			TICAM2			TICAM2	254	182	TICAM2	275	250	TICAM2	450	212		316	TICAM2		126	260	138	TICAM2	164	208	239	205	152	207	114	112	TICAM2	294	591	TICAM2	499	439	TICAM2	84
	TIE1	169	256	277	TIE1	25	69	TIE1	118	30	TIE1			TIE1			TIE1	7	15	TIE1	28	94	TIE1	580	104		133	TIE1		82	283	195	TIE1	111	144	107	101	51	126	56	63	TIE1	105	539	TIE1	188	64	TIE1	39
	TIMP1	58776	42365	7395	TIMP1	4152	2697	TIMP1	36488	4968	TIMP1			TIMP1			TIMP1	19807	8441	TIMP1	719	2692	TIMP1	49975	39059		13625	TIMP1		14255	39519	6405	TIMP1	6602	9711	8811	6171	7213	15420	3794	3127	TIMP1	10882	16282	TIMP1	19459	5763	TIMP1	2142
	TIMP2	7408	13170	28649	TIMP2	5389	3294	TIMP2	8777	15559	TIMP2			TIMP2			TIMP2	3624	2682	TIMP2	4886	2995	TIMP2	3372	3795		5677	TIMP2		10850	14887	9669	TIMP2	6923	8420	6695	7088	5516	4881	4639	4167	TIMP2	2818	3575	TIMP2	2446	3129	TIMP2	1947
	TIMP3	4424	7222	3351	TIMP3	1731	3679	TIMP3	6248	3463	TIMP3			TIMP3			TIMP3	18213	15381	TIMP3	2093	2511	TIMP3	19669	27749		18595	TIMP3		5602	8890	6315	TIMP3	3785	6657	6891	5566	2857	6572	2970	2599	TIMP3	7861	21088	TIMP3	4634	1193	TIMP3	3255
	TIMP4	84	49	73	TIMP4	0	0	TIMP4	4	168	TIMP4			TIMP4			TIMP4	0	0	TIMP4	0	7	TIMP4	0	21		110	TIMP4		18	25	22	TIMP4	10	0	0	3	1	1	2	1	TIMP4	32	38	TIMP4	0	66	TIMP4	15
	TK2	899	1058	939	TK2	711	563	TK2	1459	1349	TK2			TK2			TK2	611	491	TK2	75	101	TK2	292	255		404	TK2		467	813	725	TK2	666	625	610	549	421	465	362	339	TK2	412	498	TK2	670	693	TK2	219
	TLR1	577	674	566	TLR1	64	57	TLR1	144	103	TLR1			TLR1			TLR1	88	91	TLR1	12	42	TLR1	471	121		304	TLR1		123	293	83	TLR1	314	558	461	288	191	406	199	158	TLR1	148	179	TLR1	397	290	TLR1	26
	TLR10	0	3	8	TLR10	0	0	TLR10	0	0	TLR10			TLR10			TLR10	0	0	TLR10	0	0	TLR10	0	0		0	TLR10		0	0	0	TLR10	39	39	35	36	13	35	23	40	TLR10	0	0	TLR10	361	69	TLR10	0
	TLR2	853	809	574	TLR2	129	203	TLR2	104	86	TLR2			TLR2			TLR2	87	59	TLR2	12	30	TLR2	1993	812		1074	TLR2		134	568	364	TLR2	572	694	731	563	227	732	147	110	TLR2	140	72	TLR2	151	190	TLR2	141
	TLR3	588	474	244	TLR3	83	96	TLR3	86	233	TLR3			TLR3			TLR3	27	22	TLR3	0	2	TLR3	246	147		230	TLR3		39	88	28	TLR3	486	511	336	355	430	478	611	512	TLR3	107	123	TLR3	39	2	TLR3	57
	TLR4	671	1026	518	TLR4	99	122	TLR4	494	402	TLR4			TLR4			TLR4	111	106	TLR4	35	77	TLR4	932	156		531	TLR4		91	495	123	TLR4	738	928	714	599	463	698	648	586	TLR4	151	120	TLR4	452	317	TLR4	40
	TLR5	55	172	145	TLR5	0	16	TLR5	42	84	TLR5			TLR5			TLR5	0	4	TLR5	0	12	TLR5	92	30		84	TLR5		16	105	48	TLR5	151	151	164	95	41	80	72	61	TLR5	22	35	TLR5	84	112	TLR5	9
	TLR6	355	415	400	TLR6	15	32	TLR6	100	30	TLR6			TLR6			TLR6	96	112	TLR6	40	28	TLR6	158	129		118	TLR6		317	316	227	TLR6	100	239	128	57	75	145	87	81	TLR6	67	69	TLR6	212	91	TLR6	18
	TLR7	115	382	189	TLR7	0	30	TLR7	90	103	TLR7			TLR7			TLR7	49	20	TLR7	0	0	TLR7	510	17		207	TLR7		47	368	70	TLR7	220	330	323	234	126	255	134	115	TLR7	6	0	TLR7	229	127	TLR7	5
	TLR8	70	168	83	TLR8	11	44	TLR8	120	98	TLR8			TLR8			TLR8	40	43	TLR8	3	12	TLR8	485	41		118	TLR8		8	97	0	TLR8	277	480	533	218	168	542	125	101	TLR8	37	36	TLR8	261	215	TLR8	3
	TLR9	0	5	0	TLR9	0	0	TLR9	0	0	TLR9			TLR9			TLR9	0	0	TLR9	0	0	TLR9	0	0		0	TLR9		0	0	16	TLR9	7	4	13	4	2	16	7	0	TLR9	0	0	TLR9	7	0	TLR9	0
	TNF	43	87	231	TNF	0	0	TNF	22	0	TNF			TNF			TNF	3	6	TNF	0	0	TNF	169	81		106	TNF		11	14	24	TNF	67	88	158	78	41	150	36	33	TNF	0	0	TNF	66	8	TNF	3
	TNFAIP3	74	129	263	TNFAIP3	764	309	TNFAIP3	72	72	TNFAIP3			TNFAIP3			TNFAIP3	141	78	TNFAIP3	10	16	TNFAIP3	443	289		227	TNFAIP3		33	160	93	TNFAIP3	693	1036	720	652	384	548	316	268	TNFAIP3	63	167	TNFAIP3	233	298	TNFAIP3	40
	TNFRSF10A	71	77	4	TNFRSF10A	0	0	TNFRSF10A	0	18	TNFRSF10A			TNFRSF10A			TNFRSF10A	0	0	TNFRSF10A	1	5	TNFRSF10A	0	21		8	TNFRSF10A		0	0	13	TNFRSF10A	30	53	33	17	5	35	18	8	TNFRSF10A	0	0	TNFRSF10A	21	5	TNFRSF10A	51
	TNFRSF10B	7377	6473	2597	TNFRSF10B	2714	2728	TNFRSF10B	2653	924	TNFRSF10B			TNFRSF10B			TNFRSF10B	1317	1725	TNFRSF10B	752	629	TNFRSF10B	2387	2476		1107	TNFRSF10B		1372	1178	774	TNFRSF10B	3780	4417	3136	3575	2498	2331	2623	2480	TNFRSF10B	4764	4243	TNFRSF10B	2687	3575	TNFRSF10B	3260
	TNFRSF10C	12	13	6	TNFRSF10C	0	0	TNFRSF10C	0	0	TNFRSF10C			TNFRSF10C			TNFRSF10C	0	0	TNFRSF10C	0	0	TNFRSF10C	7	37		29	TNFRSF10C		0	0	3	TNFRSF10C	23	46	2	4	9	29	13	13	TNFRSF10C	0	0	TNFRSF10C	131	302	TNFRSF10C	22
	TNFRSF10D	21	10	7	TNFRSF10D	4	5	TNFRSF10D	28	0	TNFRSF10D			TNFRSF10D			TNFRSF10D	0	9	TNFRSF10D	0	7	TNFRSF10D	71	34		39	TNFRSF10D		4	20	4	TNFRSF10D	25	25	32	2	3	27	7	7	TNFRSF10D	0	3	TNFRSF10D	11	5	TNFRSF10D	248
	TNFRSF11A	273	353	240	TNFRSF11A	0	15	TNFRSF11A	116	0	TNFRSF11A			TNFRSF11A			TNFRSF11A	32	31	TNFRSF11A	27	44	TNFRSF11A	39	91		165	TNFRSF11A		46	143	27	TNFRSF11A	148	192	185	213	169	128	157	121	TNFRSF11A	16	10	TNFRSF11A	0	25	TNFRSF11A	40
	TNFRSF11B	24	63	11	TNFRSF11B	216	61	TNFRSF11B	4	11	TNFRSF11B			TNFRSF11B			TNFRSF11B	0	0	TNFRSF11B	5	0	TNFRSF11B	39	4		5	TNFRSF11B		0	30	0	TNFRSF11B	113	186	174	105	227	400	15	16	TNFRSF11B	691	90	TNFRSF11B	922	86	TNFRSF11B	97
	TNFRSF12A	183	62	12	TNFRSF12A	0	12	TNFRSF12A	6	0	TNFRSF12A			TNFRSF12A			TNFRSF12A	87	73	TNFRSF12A	0	4	TNFRSF12A	95	150		47	TNFRSF12A		28	12	15	TNFRSF12A	55	65	33	67	22	33	21	9	TNFRSF12A	5	5	TNFRSF12A	23	7	TNFRSF12A	8
	TNFRSF13B	1	0	3	TNFRSF13B	6	33	TNFRSF13B	0	0	TNFRSF13B			TNFRSF13B			TNFRSF13B	22	13	TNFRSF13B	0	0	TNFRSF13B	0	0		5	TNFRSF13B		0	0	3	TNFRSF13B	0	0	3	15	0	0	21	1	TNFRSF13B	0	0	TNFRSF13B	64	20	TNFRSF13B	0
	TNFRSF13C	10	4	2	TNFRSF13C	8	38	TNFRSF13C	122	0	TNFRSF13C			TNFRSF13C			TNFRSF13C	3	1	TNFRSF13C	37	27	TNFRSF13C	0	0		11	TNFRSF13C		0	0	18	TNFRSF13C	66	64	93	84	22	35	61	30	TNFRSF13C	62	143	TNFRSF13C	231	151	TNFRSF13C	130
	TNFRSF14	2337	3895	8410	TNFRSF14	2389	2115	TNFRSF14	1437	3383	TNFRSF14			TNFRSF14			TNFRSF14	1054	1551	TNFRSF14	1681	1428	TNFRSF14	1311	798		2460	TNFRSF14		1902	1951	3516	TNFRSF14	3603	4151	3488	3418	3059	2899	4685	4100	TNFRSF14	82	126	TNFRSF14	1067	1473	TNFRSF14	1016
	TNFRSF17	0	8	0	TNFRSF17	0	0	TNFRSF17	0	0	TNFRSF17			TNFRSF17			TNFRSF17	0	2	TNFRSF17	0	0	TNFRSF17	0	0		59	TNFRSF17		0	84	52	TNFRSF17	80	165	133	64	91	186	178	112	TNFRSF17	13	3	TNFRSF17	642	76	TNFRSF17	0
	TNFRSF18	16	11	7	TNFRSF18	0	0	TNFRSF18	10	0	TNFRSF18			TNFRSF18			TNFRSF18	0	0	TNFRSF18	0	0	TNFRSF18	46	19		9	TNFRSF18		0	11	7	TNFRSF18	53	53	64	43	11	73	32	15	TNFRSF18	0	0	TNFRSF18	19	22	TNFRSF18	0
	TNFRSF19	9294	6542	20	TNFRSF19	2138	2029	TNFRSF19	530	296	TNFRSF19			TNFRSF19			TNFRSF19	454	347	TNFRSF19	310	140	TNFRSF19	1825	6325		3058	TNFRSF19		2804	7212	4199	TNFRSF19	1275	2158	1203	1777	1271	1127	1157	1030	TNFRSF19	6140	6127	TNFRSF19	985	6821	TNFRSF19	387
	TNFRSF1A	1084	1000	570	TNFRSF1A	387	321	TNFRSF1A	1084	1072	TNFRSF1A			TNFRSF1A			TNFRSF1A	343	356	TNFRSF1A	390	438	TNFRSF1A	1336	716		939	TNFRSF1A		614	1056	658	TNFRSF1A	784	802	820	792	568	694	504	481	TNFRSF1A	803	907	TNFRSF1A	815	736	TNFRSF1A	379
	TNFRSF1B	303	592	431	TNFRSF1B	107	214	TNFRSF1B	282	166	TNFRSF1B			TNFRSF1B			TNFRSF1B	75	82	TNFRSF1B	23	56	TNFRSF1B	1006	259		287	TNFRSF1B		97	351	72	TNFRSF1B	410	562	559	419	190	448	246	177	TNFRSF1B	82	61	TNFRSF1B	420	246	TNFRSF1B	45
	TNFRSF21	1579	964	505	TNFRSF21	2230	1644	TNFRSF21	1217	803	TNFRSF21			TNFRSF21			TNFRSF21	554	416	TNFRSF21	246	333	TNFRSF21	630	681		1159	TNFRSF21		4343	9263	5961	TNFRSF21	3224	1911	3307	2455	1822	1938	2665	2985	TNFRSF21	943	1511	TNFRSF21	570	668	TNFRSF21	216
	TNFRSF25	0	0	0	TNFRSF25	0	0	TNFRSF25	0	0	TNFRSF25			TNFRSF25			TNFRSF25	0	0	TNFRSF25	0	0	TNFRSF25	0	0		0	TNFRSF25		0	0	0	TNFRSF25	0	0	0	0	0	0	1	0	TNFRSF25	0	0	TNFRSF25	0	0	TNFRSF25	0
	TNFRSF4	35	26	50	TNFRSF4	0	0	TNFRSF4	0	0	TNFRSF4			TNFRSF4			TNFRSF4	0	0	TNFRSF4	0	13	TNFRSF4	60	49		22	TNFRSF4		91	65	53	TNFRSF4	111	110	159	83	52	105	31	25	TNFRSF4	0	18	TNFRSF4	49	256	TNFRSF4	6
	TNFRSF6B	63	89	87	TNFRSF6B	156	200	TNFRSF6B	334	86	TNFRSF6B			TNFRSF6B			TNFRSF6B	77	46	TNFRSF6B	67	34	TNFRSF6B	229	65		66	TNFRSF6B		13	47	82	TNFRSF6B	111	99	86	81	56	73	45	38	TNFRSF6B	56	185	TNFRSF6B	39	108	TNFRSF6B	34
	TNFRSF8	0	14	0	TNFRSF8	0	12	TNFRSF8	10	0	TNFRSF8			TNFRSF8			TNFRSF8	0	11	TNFRSF8	11	21	TNFRSF8	0	2		5	TNFRSF8		1	0	1	TNFRSF8	17	16	28	20	5	26	0	8	TNFRSF8	0	16	TNFRSF8	52	17	TNFRSF8	3
	TNFRSF9	0	1	39	TNFRSF9	0	0	TNFRSF9	20	0	TNFRSF9			TNFRSF9			TNFRSF9	0	4	TNFRSF9	0	0	TNFRSF9	130	24		41	TNFRSF9		0	0	0	TNFRSF9	86	105	97	95	42	130	42	43	TNFRSF9	0	0	TNFRSF9	88	52	TNFRSF9	0
	TNFSF10	249	419	286	TNFSF10	23	70	TNFSF10	440	427	TNFSF10			TNFSF10			TNFSF10	137	126	TNFSF10	1	47	TNFSF10	1326	187		453	TNFSF10		30	260	75	TNFSF10	192	305	364	321	227	370	239	159	TNFSF10	59	82	TNFSF10	536	191	TNFSF10	118
	TNFSF11	19	10	3	TNFSF11	0	4	TNFSF11	16	2	TNFSF11			TNFSF11			TNFSF11	3	0	TNFSF11	0	4	TNFSF11	0	38		25	TNFSF11		21	14	30	TNFSF11	0	0	15	3	8	3	11	7	TNFSF11	0	0	TNFSF11	84	17	TNFSF11	31
	TNFSF12	807	1326	2320	TNFSF12	1226	1094	TNFSF12	2399	4943	TNFSF12			TNFSF12			TNFSF12	387	399	TNFSF12	116	141	TNFSF12	911	428		999	TNFSF12		634	1662	1404	TNFSF12	1647	1671	1629	1666	1017	1277	865	966	TNFSF12	238	346	TNFSF12	613	358	TNFSF12	36
	TNFSF13	249	224	147	TNFSF13	46	38	TNFSF13	362	325	TNFSF13			TNFSF13			TNFSF13	164	195	TNFSF13	24	23	TNFSF13	0	119		102	TNFSF13		33	44	51	TNFSF13	86	46	61	54	26	35	35	50	TNFSF13	36	39	TNFSF13	23	42	TNFSF13	20
	TNFSF13B	636	1114	581	TNFSF13B	8	76	TNFSF13B	224	248	TNFSF13B			TNFSF13B			TNFSF13B	137	97	TNFSF13B	4	21	TNFSF13B	3171	511		1060	TNFSF13B		662	1875	1107	TNFSF13B	3188	3493	3912	4409	5620	6021	440	453	TNFSF13B	168	161	TNFSF13B	648	415	TNFSF13B	129
	TNFSF14	1	14	10	TNFSF14	0	1	TNFSF14	0	0	TNFSF14			TNFSF14			TNFSF14	0	0	TNFSF14	0	0	TNFSF14	11	90		21	TNFSF14		0	34	8	TNFSF14	24	8	35	13	10	48	10	17	TNFSF14	0	0	TNFSF14	7	10	TNFSF14	0
	TNFSF15	12	120	114	TNFSF15	41	42	TNFSF15	102	318	TNFSF15			TNFSF15			TNFSF15	80	65	TNFSF15	5	15	TNFSF15	0	24		28	TNFSF15		0	29	2	TNFSF15	51	123	109	63	58	132	25	22	TNFSF15	51	111	TNFSF15	371	142	TNFSF15	6
	TNFSF18	0	0	48	TNFSF18	0	0	TNFSF18	0	6	TNFSF18			TNFSF18			TNFSF18	0	0	TNFSF18	0	0	TNFSF18	0	0		0	TNFSF18		0	18	24	TNFSF18	5	16	4	4	10	20	18	19	TNFSF18	0	12	TNFSF18	31	3	TNFSF18	0
	TNFSF4	1058	1122	87	TNFSF4	447	319	TNFSF4	2787	255	TNFSF4			TNFSF4			TNFSF4	384	155	TNFSF4	24	36	TNFSF4	253	75		264	TNFSF4		73	232	181	TNFSF4	100	137	159	115	109	120	103	106	TNFSF4	213	2287	TNFSF4	139	124	TNFSF4	46
	TNFSF8	32	93	76	TNFSF8	0	0	TNFSF8	0	21	TNFSF8			TNFSF8			TNFSF8	7	0	TNFSF8	0	2	TNFSF8	32	25		64	TNFSF8		8	80	17	TNFSF8	66	64	75	33	31	71	54	40	TNFSF8	0	0	TNFSF8	23	2	TNFSF8	13
	TNFSF9	87	41	44	TNFSF9	92	183	TNFSF9	460	250	TNFSF9			TNFSF9			TNFSF9	50	109	TNFSF9	48	51	TNFSF9	53	165		239	TNFSF9		47	4	41	TNFSF9	124	154	129	152	125	130	177	172	TNFSF9	60	85	TNFSF9	544	363	TNFSF9	22
	TP53	2705	2960	1916	TP53	2058	1625	TP53	2865	2545	TP53			TP53			TP53	919	710	TP53	1550	1283	TP53	1139	2096		1757	TP53		966	1159	1172	TP53	1486	1313	1396	1290	1439	1502	1912	1827	TP53	3633	2933	TP53	3989	3602	TP53	1377
	TRAF3	912	1237	2224	TRAF3	983	578	TRAF3	510	675	TRAF3			TRAF3			TRAF3	553	454	TRAF3	268	215	TRAF3	760	686		660	TRAF3		510	524	470	TRAF3	538	682	663	535	408	616	375	378	TRAF3	550	542	TRAF3	990	1193	TRAF3	791
	TRIM22	472	483	297	TRIM22	25	63	TRIM22	130	142	TRIM22			TRIM22			TRIM22	73	92	TRIM22	2	15	TRIM22	1160	106		235	TRIM22		84	252	152	TRIM22	379	364	348	449	214	230	261	236	TRIM22	53	82	TRIM22	143	75	TRIM22	69
	TRIM27	1223	1310	1077	TRIM27	592	570	TRIM27	744	714	TRIM27			TRIM27			TRIM27	789	653	TRIM27	688	551	TRIM27	823	1819		1750	TRIM27		503	621	551	TRIM27	922	804	823	888	544	556	538	576	TRIM27	1292	1126	TRIM27	792	1031	TRIM27	638
	TRIM46	0	0	0	TRIM46	5	39	TRIM46	0	0	TRIM46			TRIM46			TRIM46	22	0	TRIM46	34	21	TRIM46	0	39		16	TRIM46		0	0	0	TRIM46	4	0	0	0	1	3	0	0	TRIM46	214	183	TRIM46	19	49	TRIM46	0
	TRIM5	526	520	465	TRIM5	136	188	TRIM5	170	354	TRIM5			TRIM5			TRIM5	220	191	TRIM5	42	58	TRIM5	397	558		447	TRIM5		208	315	282	TRIM5	314	269	296	238	243	255	350	311	TRIM5	381	442	TRIM5	227	137	TRIM5	716
	TRIM69	37	41	15	TRIM69	0	0	TRIM69	0	0	TRIM69			TRIM69			TRIM69	0	0	TRIM69	0	0	TRIM69	0	20		29	TRIM69		6	8	35	TRIM69	28	26	42	13	22	10	15	26	TRIM69	0	0	TRIM69	0	0	TRIM69	11
	TRPC4AP	2208	2305	2335	TRPC4AP	1332	1632	TRPC4AP	2039	2071	TRPC4AP			TRPC4AP			TRPC4AP	1380	1300	TRPC4AP	1018	751	TRPC4AP	1371	2186		2097	TRPC4AP		1038	1444	1708	TRPC4AP	1483	1562	1575	1500	1216	1235	1230	1258	TRPC4AP	1846	2159	TRPC4AP	1474	1973	TRPC4AP	1101
	TUBB	3810	4229	2426	TUBB	2289	2787	TUBB	4802	4257	TUBB			TUBB			TUBB	1853	1819	TUBB	1893	1569	TUBB	5105	5686		7925	TUBB		2853	2434	1486	TUBB	3793	2947	4563	2577	2800	2935	2567	2535	TUBB	6655	4231	TUBB	7928	10003	TUBB	4268
	UBR1	609	606	848	UBR1	268	348	UBR1	412	545	UBR1			UBR1			UBR1	408	312	UBR1	131	99	UBR1	394	379		632	UBR1		686	1100	1242	UBR1	713	659	656	737	387	378	412	418	UBR1	703	789	UBR1	300	190	UBR1	172
	UBXN1	47	74	56	UBXN1	23	25	UBXN1	96	69	UBXN1			UBXN1			UBXN1	0	8	UBXN1	46	10	UBXN1	4	44		55	UBXN1		6	12	46	UBXN1	124	127	154	146	47	54	32	45	UBXN1	110	116	UBXN1	47	139	UBXN1	41
	ULBP1	23	17	0	ULBP1	5	1	ULBP1	0	4	ULBP1			ULBP1			ULBP1	1	0	ULBP1	100	93	ULBP1	0	2		0	ULBP1		0	0	1	ULBP1	12	4	0	3	0	1	6	3	ULBP1	87	128	ULBP1	7	3	ULBP1	37
	ULBP2	66	87	76	ULBP2	11	8	ULBP2	0	0	ULBP2			ULBP2			ULBP2	11	7	ULBP2	17	27	ULBP2	25	58		71	ULBP2		67	46	61	ULBP2	97	86	110	101	78	79	63	84	ULBP2	39	93	ULBP2	0	32	ULBP2	48
	VCAM1	488	1217	1120	VCAM1	64	214	VCAM1	486	948	VCAM1			VCAM1			VCAM1	301	147	VCAM1	35	83	VCAM1	1856	214		828	VCAM1		135	1578	2324	VCAM1	511	677	873	734	678	802	545	384	VCAM1	509	635	VCAM1	2699	1656	VCAM1	59
	VCAN	394	718	60	VCAN	238	298	VCAN	560	156	VCAN			VCAN			VCAN	351	137	VCAN	25	220	VCAN	1480	837		1070	VCAN		363	1343	264	VCAN	140	171	349	227	113	345	95	64	VCAN	6794	6287	VCAN	1748	281	VCAN	166
	VEGFA	688	507	277	VEGFA	1463	2709	VEGFA	838	130	VEGFA			VEGFA			VEGFA	2127	1710	VEGFA	5866	5256	VEGFA	2359	10685		767	VEGFA		1530	341	271	VEGFA	990	1309	953	970	449	654	297	290	VEGFA	13036	50343	VEGFA	621	430	VEGFA	1352
	VIM	226	233	312	VIM	107	89	VIM	70	86	VIM			VIM			VIM	122	66	VIM	779	622	VIM	4	76		70	VIM		48	67	43	VIM	7	1	0	0	8	0	10	12	VIM	88	48	VIM	49	63	VIM	75
	VTN	0	0	0	VTN	0	0	VTN	0	0	VTN			VTN			VTN	0	0	VTN	0	0	VTN	0	0		0	VTN		1	0	3	VTN	0	0	3	0	0	8	0	1	VTN	0	0	VTN	0	0	VTN	0
	WNT5A	43	74	110	WNT5A	33	26	WNT5A	52	69	WNT5A			WNT5A			WNT5A	117	25	WNT5A	12	35	WNT5A	35	47		91	WNT5A		12	52	31	WNT5A	113	127	238	202	206	417	32	31	WNT5A	310	1056	WNT5A	109	71	WNT5A	30
	XCL1	11	11	8	XCL1	7	0	XCL1	0	0	XCL1			XCL1			XCL1	0	0	XCL1	0	0	XCL1	0	0		13	XCL1		4	8	28	XCL1	11	1	3	16	2	22	15	16	XCL1	0	0	XCL1	0	0	XCL1	4
	XCR1	0	3	0	XCR1	0	1	XCR1	0	0	XCR1			XCR1			XCR1	0	0	XCR1	0	0	XCR1	0	0		0	XCR1		0	0	1	XCR1	13	0	6	2	0	0	1	0	XCR1	0	0	XCR1	23	0	XCR1	0
	Xbp1	1255	1039	911	Xbp1	592	668	Xbp1	550	504	Xbp1			Xbp1			Xbp1	1557	1145	Xbp1	416	444	Xbp1	1962	2503		1738	Xbp1		1190	2581	4714	Xbp1	1999	3044	2494	2185	1594	2206	1862	1803	Xbp1	737	886	Xbp1	2170	698	Xbp1	1408
	ZAP70	53	123	124	ZAP70	1584	1336	ZAP70	52	35	ZAP70			ZAP70			ZAP70	2	14	ZAP70	22	27	ZAP70	194	10		58	ZAP70		0	23	1	ZAP70	204	264	252	197	111	241	90	83	ZAP70	23	35	ZAP70	898	212	ZAP70	0
	ZC3HAV1	2423	2437	2205	ZC3HAV1	2387	2247	ZC3HAV1	3103	3866	ZC3HAV1			ZC3HAV1			ZC3HAV1	1577	1859	ZC3HAV1	702	545	ZC3HAV1	2327	1959		1862	ZC3HAV1		600	1260	723	ZC3HAV1	1550	1452	1474	1470	951	1144	950	1043	ZC3HAV1	912	858	ZC3HAV1	1504	1920	ZC3HAV1	1097
[truncated: 9 more columns]
